# Supplementary material for: Functional Characterization of the Grapevine γ-Glutamyl Transferase/Transpeptidase (E.C. 2.3.2.2) Gene Family Reveals a Single Functional Gene Whose Encoded Protein Product Is Not Located in Either the Vacuole or Apoplast
Source: Front Plant Sci. 2019 Nov 4;10:1402. doi: 10.3389/fpls.2019.01402 (PMC6843540; doi:10.3389/fpls.2019.01402)
Supplement: Supplementary file 3 [file DataSheet_3.fasta]

>African_oil_palm_GGT1
VATDDGRCSRVGRDILREGGNAVDAAVAAALCLGVVSPASSGLGGGA-FMLLRLANG-------KAQAFDSRETAPLSASQNMYAGNAALKARGALSIAIPGELAGLHEAWKQHGKLPWKRVVKPAAQIAGRGFRISPYLYIQMQRTNSGIFADKGLHDLFTSNG-SLLRPHDTCHNKRLAHTLEVIANLGPQAFYNGSIGINLVRDVRKSGGILTMKDLQKYQLKVKEPISADFMGLKILGMPPPSSGGPGMILILNILAQYGIPSGVSGS--LGLHRLVESLKHMFAVRMNLGDPDFV-NVTEVLSDMLSTKFAENLKKTIFDNRTFDPSHYGG--RWNIVHDHGTSHLCIVDSERNAVSMTSTVNAYFGAQFLSPSTGIVLNNEMDDFSIPQNAS--ANVPPPAPANFISPLKRPLSSMAPTIVLK---------DGQLRAVVGASGGAMIIA---GTTEVFLNHFAKRMDPLS-------SVMAPRTYHQLIPNVVQYENWTTVTGDHFELPATTRADLQKKGHVLQGLA-GGTICQFIVH--SLENSKMHDGV--------------------KFGELTAVSDPRKGGLPAGY------------------------------
>Date_palm_GGT1
VATDDGRCSRVGRDILREGGHAVDAAVAAALCLGVVSPASSGLGGGA-FMLLRLANG-------KAQAFDSRETAPLSASQNMYAGNAALKASGVLSVAVPGELAGLHEAWKQHGKLPWKRVVKPAARIARRGFRISPYLYMQMERTNSGIFADKGLHDLFTSNG-SLLQPGDTCHNKRLAHTLEDIASLGPQAFYNGSVGINLLRDIRNSGGILTMKDLQKYQLKVREPISADFMGLKILGMPPPSSGGPGMTLILNILAQYGIPSGVSGS--LGLHRLIESLKHMFAVRMNLGDPDFV-NVTEVLSDMLSTKFAENLKKTIFDNRTFDPSHYGG--RWNIIHDHGTSHLCIVDSERNAISMTSTVNSYFGARFLSPSTGIVLNNEMDDFSIPGNAS--ANVPPPAPANFISPLKRPLSSMAPTIVLK---------DGQLKAVVGASGGAMIIA---GTTEVFLNHFAKRMDPLS-------SVMAPRTYHQLIPNVVQYENWTTVTGDHFELPATTRADLQKKGHVLQGLA-GGTICQFVVH--SLENSKMHDGV--------------------KFGDLTAVSDPRKGGLPAGY------------------------------
>Banana_GGT1
VATDDRRCSRVGRDVLREGGHAVDAAVAAGLCLGVVSPASSGVGGGA-FMLVRAASG-------RAHAFDSRETAPLAASENMYAGNAAAKASGALSVAVPGEIAGFYEAWKQYGKLPWKRLVMPAANIAEKGFRISPYLYMQMNRTKLGIFTDKGLRDIFTLNGRSLLQQGDVCHNKRLAHTLKAISDHGPDVLYNGPIGIKLIRDIKKSGGILTIKDLQRYQVKVKEPISSEILGLNILGVPPPSSGGAGLILILNILAQYGIPSGVSGS--LGLHRFIESLKHMFAVRMNLGDPDFY-NVTAVLSDMLSPKFAEDLKKTINDNKTFPPNYYGG--RWNLINDHGTSHLSIVDSDRNAVSMTSTVNSYFGSQILSPSTGILLNNEMDDFSIPNSSS--ANIPPPAPANFIRPLKRPLSSMSPTIVVK---------DGQLKAVVGASGGAMIIA---ATAEILLNHFAQRMDPLS-------SVLAPRSYHQLIPNVVQYENWTTVTGDHFEVPAATRAALQKKGHVLQALS-GGTICQFIVVRSSLEKSATVG------------------------GELTAVSDPRKGGLPAGY------------------------------
>Garlic_GGT3
VASDDGRCSVIGTDVLKEGGNAIDAAVAASFCLGVVSAASSGIGGGA-FMLIRMANG-------EAHAIDMRETAPLHASQNMYNGNAILKGSGILSVAVPGEIAGLHKAWKQHGKLPWKRLVMPAAKIAKAGFEISKYLYMQMNRTKSEILKDKGMQDIYASNG-TLLNPGDICRNKELACTLREIAVHGPKVFYNGSVGIKLVKDIQKLGGILTLNDLKNYRVKVNKPISANVMGYEILGMPPPSSGGAGMILILNILAQYGIPSGVSGS--LGLHRFIESLKHMMAIRMNLGDPEFV-NVSQVLSEMLSPKFAEDLKKRIYDNMTFDPSYYGP--KWNLVNDHGTSHLSIVDSERNAVSMTSTVNSYFGAGIVSPSTGIVLNNEMDDFSIPSNSS-NNNMPPPAPANFIAPLKRPLSSMSPTVVLK---------DGKLVASLGASGGGMIIA---AATHIFLKLFAEKLDPLA-------SALSPRSYHQLIPNVVQYEDWMTVIGDHFLVAEKERAALEKKGHVLKPLA-GGTICQFVIQ-GADDAKELGLGI--------------------ANGDLMAISDPRKGGIPDGY------------------------------
>Onion_GGT
VATDDGRCSVIGKDVLKEGGNAIDAAVAASLCLGVVSAASSGIGGGA-FMLIRMANG-------EAHAIDMRETAPLLASQNMYDGNAILKGSGILSVAVPGEIAGLHRAWKQHGKLQWKRLVMPAAKIAKAGFKISKYLHMQMNRTKAEILKDKGMRDIYTTNG-TLLMPGDICRNKKLAHALREIAVHGPKVFYNGSVGIKLVKDIQKLGGILTMNDLRTYRVKVNKPISANVMGYEILGMPPPSSGGAGMILILNILAQYRIPSGVSGS--LGLHRFIESLKHMMAIRMNLGDPDFV-NVSQVLSEMLSPKFAEDLKKKIYDNMTFDPSYYGP--KWNVVNDHGTSHLSIVDSERNTVSMTSTVNSYFGAGIASQTTGIVLNNEMDDFSIPSNSSSNNNLPPPAPTNFIAPLKRPLSSMSPTIILK---------DGKLVASLGASGGGMIIA---AATHIFLKLFAEKLDPLS-------SVLSPRSYHQLIPNVVQYEDWMTVIGDHFLVAENDRTALEKKGHVLKPLA-GGTICQFIIQ-GEDDAKELSSGI--------------------ANGDLMAVSDPRKGGIPAGY------------------------------
>Maize_GGT1
VAADDLRCSRIGRDALREGGSAVDAAVASAFCLGVVSPASSGVGGGA-FMLVRLADG-------TAVVYDSRETAPLAASRDMYGGNESLKARGALSIAVPGEIAGLHEAWKHHGKLPWKRLVLPAARLALA-FRVSPYLRIQMEATRDGILANNGTRAVYAPGG-DILRAGDVCRNPRLAQTLRAVAEHGPTVFYGGAVGARLVRDVREAGGVVTLEDLKRYQVKVRRPLTGNVLGLQVVTMPPPSAGGAGMMLVLNILEQYGVPAGFAGS--LGIHRLIESLKHYMAVKMNLGDPDFV-NNSEVVSDMMSPKFAAELKKTIYDNMTFAPKHYGG--RWNILEDHGTSHLSIVDSERNAVSMTSTVNAYFGSLILSPRTGVLLNNEMDDFSMPANAS--ENSPPPAPANFVSPLKRPLSSMAPTVVVK---------DGKLVAAVGASGGGMIPA---GTIEVFINHFVKNMDPLA-------SVMAPRVYHQLIPNEVRYENWTTVTGDHFELDAATRADLHRRGHVLTPIA-GGTISQLVVH--NVGRQ----------------------------GDLTAVSDPRKGGVPAGY------------------------------
>Sorghum_GGT1
VAADDWRCSRIGRDALREGGSAVDAAVASALCLGVVSPASSGVGGGA-FMLVRLADG-------TAVVYDSRETAPLAASKDMYGGNESLKARGALSIAVPGEIAGLYEAWKHHGKLPWRRLVLPAARLALA-FRISPYLRMQMEATRDGILGNNGTRAVYAPGG-DILRAGDMCRNRRLAQTLRAVAEHGPGVFYGGAVGARLVRDVREAGGILTVEDLKRYQVKVRQPLTENVMGLEVVTMPPPSAGGAGMMLVLNILDQFGIPAGFAGS--LGIHRLIESLKHYMAVKMNLGDPDFV-NDNEVVSDMISPKFAAELKKTIYDNMTFAPKHYGG--RWNILQDHGTSHLSIVDSERNAVSMTSTVNSYFGSLIHSPRTGILLNNEMDDFSMPANTT--ENSPPPAPANFVSPMKRPLSSMTPTIVVK---------DGKLVSAVGASGGSMIPA---GTIEVFINHFVKNMDPLA-------SVMAPRVYHQLIPNEVKYENWTTVTGDHFELDAATRADLQKRGHVLKPLA-GGTISQLVVH--NVGRQ----------------------------GDLTAVSDPRKGGVPAGY------------------------------
>Japanese_rice_GGT1
VAADDGRCSRIGRDALRDGGNAVDAAVAASLCLGVVSPASSGVGGGA-FMLVRLADG-------TALAYDSRETAPLAASQDMYGGNETLKARGALSIAVPGEIAGLYEAWKRHGKLPWKRLVMPAAKLARA-FRVSPYLRKQMEATRDGILQNKGISGVYTSNG-DILNVGDVCRNIRLARTLVAVAEKGPDVFYKGAVGDQLAKDIQEVGGIITMEDLKKYQVKIRRPLLENVLGLTVLSMPPPSAGGAGLMLVLNILTQYGLPAGFSGS--LGIHRLIESLKHYFAIRMNLGDPEFV-NVNEVVSDMMSPKFAADLKKTIYDNMTFDPKHYGG--RWNILQDHGTSHLSIVDSERNAVSMTTTVNAYFGSLILSPSTGILLNNEMDDFSMPANTS--ANSPPPAPANFVRPLKRPLSSMTPTIILK---------DGNLKAAVGASGGSMIPA---GTMEVLLNHFVKNMDPLS-------SVMAPRVYHQLIPNVVQYENWTTVTGDHFELDAATRADLRRKGHVLEPLA-GGTISQLVVD--DVERH----------------------------GGLTAVSDPRKGGFPAGY------------------------------
>Barley_GGT1
VAADDGRCSRIGRDALRRGGTAVDAAVATSLCLGVVSPASSGIGGGA-FMLVRLADG-------TAVIYDSRETAPLAATKDMYGGNDTLKARGALSIGVPGEIAGLYEAWKRHGKLPWKELVLPAAKLARA-FRVSPYLHMQMKATEAGILGNAGMRAVYASDG-ALLKVGDVCRNGKLAWTLQAVAERGPAAFYGGSVADLLVKDVKEAGGIMTKEDLEKYQIKVRRPLSQSVMGLTVLSMPPPSAGGAGLMLVLNILAQYGVSG-ISGS--LGIHRLVESLKHYMAVKMNLGDPDFV-DVGAVVSDMLSPKFAAELKRTIYDNMTFSPQHYGG--RWNILQDHGTSHLSIVDGERNAVSMTSTVNSYFGSLILSPSTGVLLNNEMDDFSMPGNTT--ANSPPPAPNNFVAPLKRPLSSMCPTIVLK---------DGKLKAAVGASGGSMIPA---GTIEVLLNHFAKNMDPLS-------SVMAPRVYHQLIPNVVQYENWTTVTGDRFLLDAATRGDLLKKGHVLKPLA-GGTISQLVVH--NVESR----------------------------GDLTAVSDPRKGGVPAGY------------------------------
>Pineapple_GGT1
VAADDGRCSAVGRDALREGGHAVDAAVAAALCLGVVSPASSGIGGGA-FMLVSLTRGGGGGGGGGAQAFDMRETAPSAASESMYARNSALKSSGALSIAVPAEVSGLYEAWKQHGKLPWKRLVRPAEQFARKGFRISPYLHMQMEKTRSGILNDKGLRSVFTSNG-DLLKPGDICRNRKLSRTFRAIAELGPDALYKGSVGINLVRDVRKLGGILTMKDLQKYRVKVQEPIKANVMGLTILGMPPPSAGGAGMILILNILAQYGIPSGVSGT--LGLHRFIESLKHFFAVRMNLGDPDFV-NVSEVISDMLSPKFAGDLKKTILDNMTFGPSHYGG--RWNILHDHGTSHLCVVDSERNAVSMTSTVNSYFGSQIMSPSTGIVLNNEMDDFSIPTNAS--ANTPPPAPANFIRPFKRPLSSMTPTIILK---------DGQLTGVVGASGGAMITA---GTVEVFLNHFAKGMDPLS-------SIMAPRVYHELIPNVVQYENWTTVFGDHFEVPAATRAQLRKKGHVLQALA-GGTICQFIVR--NLESLRTRNGV--------------------MFGDLIAVSDPRKGGLPAGY------------------------------
>Barrel_medic_GGT1
VATDDRRCSKIGMDVIQEGGHAVDAAVAAALCLGVVSSASSGIGGGA-FMLLRLANG-------VAKTFDMRETAPLHASKDMYGGNITLKANGGLSVAVPGELAGLHKAWEQHGKLPWNRLVMPSVILASRGFKISPYLHMQMEKTESNILNDIGLSSVFAPHG-KLLKPGEICYNKKLGASLKAIAKFGPQALYGGIIGINLVKDVQKAGGILTLEDLKKYTVKQKEPISIDFLGLKILGMPPPS-GGPQMMLLLNILAQYELPSGLSGS--LGIHREIEALKHVFSVRMNLGDPDFV-NITEVLSDMLSTKFAQVLKKDINDNKTYDSSHYGG--KWNQINDHGTSHLSIIDFERNAVSMTTTVNSYFGATILSPSTGIVLNNEMDDFSMPIKNVS-KDVRPPAPANFVVPGKRPLSSMSPTIVLK---------DRELKAVVGASGGIMIIA---ATSEVLLNHFVKGMDPFS-------SVTAPRVYHQLIPNVVYYENWTTVSGDHFELSADIREGLRSKGHVLQSLA-GGTICQFIVSDTSEHSKINKG-V--------------------G--KLVAVSDPRKGGFPAGI------------------------------
>Chickpea_GGT1
VATDDRRCSRIGLNAILEGGHAVDAAVAAALCLGVVSPASSGLGGGA-FMLLTLSNG-------EAKAFDMRETAPLLASKDMYGGNSTLKETGSLSIAVPGEFAGLHKAWKQHGKLPWKRLVKPALFLASRGFKISPYLHMQMETTESDILNDIGLRSIFAPRG-KLLKVGEVCRNKKLANTLKQILMFGPQAFYGGSIGRNLVRDVQKAGGILSMKDLKRYTVKEKEPISTDVFGLKILGMPPPS-GGPPMMLLLNILAQYELPSGLSGA--LGIHREIEALKHVFAVRMNLGDPDFV-NITGVLSDMLSTKFAQVLRKDINDNRTFNSSHYGG--RWNQINDHGTSHISIIDLERNAVSMTTTINGYFGAKILSPSTGIVLNNEMDDFSMPVNVSN-KDVPPPSPANFIMPGKRPLSSMSPTIALK---------DGKVKAVVGASGGAMIIA---GTSEVLLNHFVKGMDPFS-------SVTAPRVYHRLIPNVVNYENWTTVNGDHFELSADIREALRSKGHVLKGLA-GGTICQFIVLDNFEHSRINEG-I--------------------G--KLVAVSDPRKGGFPAGF------------------------------
>Soybean_GGT1
VATDDRRCSRIGKDVLREGGHAVDAAVASSLCLGVVSPASSGLGGGA-FLLLRLNNG-------VAKAFDMRETAPALASKDMYAGNTTLKAKGGLSVAVPGELAGLHEAWKQHGKLPWKRLVKPAEILARRGFKVSPYLHKQMEETESDILEDKGLRSIFAPNG-KLLKIGGICYNKKLAKTLRTISESGPKAFYEGLIGLNLVKDVQNAGGILSMKDLKSYTVKQKEPISNDVLGLKLLGMPPPS-GGHPMMLLLNILDQYKLPSGLSGA--LGFHREIEALKHVFAVRMNLGDPDFV-NITGVLSDMLSHRFANVLKNDINDNKTFGPSHYGS--RWNQIHDHGTSHLSIIDPERNAISMTSTVNAYFGSKILSPSTGIVLNNEMDDFSMPRN-VT-KDVPPPAPANFIMPGKRPLSSMSPTIALK---------DGKLKAVVGASGGAFIIG---GTAEVLLNHFVKGMDPFS-------SVTAPRVYHQLLPNVVNYENWTT-LGEHFELPADIREALKSKGHVLKGLA-GGTICQFIVLDNSVPSRQNKG-I--------------------GNGKLVAVSDPRKGGFPAGF------------------------------
>Soybean_GGT1_X1
VATDDGRCSRIGKDVLREGGHAVDAAVASALCLGVVSPASSGLGGGA-FMLLRLNNG-------VAKAFDMRETAPALSCKDMYAGNTTLKAKGGLSVAVPGELAGLHEAWKQHGKLPWKRLVKPAEFLARRGFKVSPYLHMQMEASESDILEDKGLRSIFAPNG-KLLNIGDICYNNKLAETLRTISESGPQAFYDGLIGLNLVKDVQNAGGILSMKDLKSYTVKQKEPISNDVLGLTLLGMPPPS-GGHPMMLLLNILDQYKLPSGLSGA--LGFHREIEALKHVFAVRMNLGDPDFV-NITGVLSDMLSHSFAKVLKNDINDNKTFGPSHYGS--RWNPINDHGTSHLSIIDPERNAISMTSTVNSYFGSKILSPSTGIVLNNEMDDFSIPRN-VT-KDVPPPAPANFIKPGKRPLSSMSPTIVLK---------DGKLKAVVGASGGGFIIG---GTAEVLLNHFVKGLNPFS-------SVTAPRVYHQLLPNVVNYENWTTVFGDHFEVPADIRKALKSKGHVLKGLA-GGTICQFIVLDTIVPSKQNKG-I--------------------ENETLVAVSDPRKGGFPAGF------------------------------
>Common_bean_GGT1
VATDDRRCSRIGKDILLEGGHAADAAVAAALCLGVVSPASSGLGGGA-FMLLRQANG-------ESKAFDMRETAPALASKDMYGGNTTLKAQGGLSVAVPGELAGLHEAWKQYGKLPWKRLVNPAENLARRGFKISAYLHMQMKSTESDILQDKGLRSILAPNG-KLLNIGDTCYNKKLADTLRAISVFGPKAFYDGLIGHNLVKDVQNAGGILTTKDLKNYTVNQKKPLSTNVLGLNLLAMPPPS-GGPPMILLLNILDQYKLPSGLSGA--LGIHREIEALKHVFAVRMNLGDPDFV-NITEVVSDMLSRRFATVLKNDINDNKTFSPTHYGG--KWNQIHDHGTSHLCVIDLERNAISMTTTVNAYFGSKILSPSTGIVLNNEMDDFSIPRN-VS-KDVPPPAPSNFIMPGKRPLSSMSPTIALK---------DGKLKAVVGASGGAFIIG---GTSEVLLNHFGKGLDPFS-------SVTAPRVYHQLIPNVVNYENWTTVTGDHFELGADIRKVLRSKGHVLQSLA-GGTICQFIVVENSVSSRKTKV-T--------------------GIERLVAVSDPRKGGLPAGF------------------------------
>Cucumber_GGT1
VAADDRRCSKIGMDVLREGGHAVDASVAAALCLGVVSPASSGIGGGA-FMLIRSASG-------KAQAFDMRETAPLLASENMYAGNVASKASGALSIAVPGELAGLHEAWKQHGKLPWARLVQPAERLARLGFKISPYLHMQMVRTESGILGDEGLRNLLTSGG-KLLKQGDIVRNQKLAETLRTISRFGVSAFYNGSIGINLIRDIRKLGGLLSMKDLQSYQVKTRVPILSRTMDLEITTMPPPS-GGSGVILMLNILAQYKLPSGLLGP--LGIHREIEALKHVVAVRTNLGDPDFY-NVTEVLSDMLSPKFAEQLKKTINDNKTFHPSHYGG--RWNPINDHGTSHLSVVDGERNAVSMTTTVNYYFGAHILSPSTGIVLNNEMDDFAIPAN-VS-ANQLPPAPANFIRPGKRPLSSMSPTIVLK---------NGQLKAVVGASGGGFIIA---GTAEVLLNHFAKGMSPFS-------SVMAPRVYHQLVPNILNYENWTTVLGDHFEVPAETRAVLAKKGHVLEGLA-GGTICQFIVQGSSS-LRQGDG-F--------------------G--KLVAVSDPRKGGAPAGF------------------------------
>Apple_GGT1
VATDDRRCSRIGKDVLREGGNAVDVSIAAALCLGVVSPASSGIGGGA-FMLVRLASG-------EAHAFDMRETAPLLASENMYAANVTLKGRGALSVAIPGELAGLHEAWKQHGRLPWDRLVRPAERLARLGFKISPYLHRQMVTAESGILANEGLRHIFTSNG-SLLQTGEICRNIKLAETLNQISKFGPVAMYNGSIGSKLIRDVQKLGGILTMKDLQTYRVRLRKPVSADTLGLKILAMPPPS-GGPPLILMLNILSQYGNAFGVPDP--LWIHREIESLKHVFAVRMNLGDPEFV-NVTKVLADMLSPKFAKELKKTIYDNMTFDPSHYGG--RWSQINDHGTSHLSIVDPQGNAVSMTSTVNGYFGAHILSSSTGIVLNNEMDDFSIPGN-VS-AS-PXPAPPNFIRPGKRPLSSMTPAIVLK---------DDQLKAVVGASGGALIIP---ATAEVLLNHFARGMDPLS-------SVMAPRAYHQLLPNVVRYENWTSVTGDHFEVPTQIRKSLQKKGHILEPLT-SGAICQFIVH--KAWTENE------------------------GTPEIVAVSDPRKGGVPAGF------------------------------
>Chinese_white_pear_GGT1
VATDDRRCSRIGKDVLLEGGNAVDVSVAAALCLGVVSPASSGIGGGA-FMLVRLASG-------EAHAFDMRETAPLLASENMYAANVTLKGTGALSVAIPGELAGLHEAWKQHGRLSWDRLVRPAERLARLGFKISPYLHRQMVTAESGILANEGLRHIFTSNG-SLLQTGEICRNIKLAETLNQISKFGPVAMYNGSIGSKLIRDVQKLGGILTMKDLQTYRVRLRKPVSADTLGLKILAMPPPS-GGPPLILMLNILSQYGNASGVPDP--LWIHREIESLKHVFAVRMNLGDPDFV-NVTKVLADMLSPEFAEQMKKTIYDNMTFDPSHYGG--RWSQINDHGTSHLSIVDPQGNAVSMTTTVNGYFGAHILSSSTGIVLNNEMDDFSIPGN-VS-AS-PPPAPPNFIRPGKRPLSSMTPAIVLK---------DDQLNAVVGASGGVFIIP---ATAEVLLNHFARGMDPLS-------SVMAPRVYHQLLPNVVRYENWTSVTGDHFEVPTQIRKSLQKKGHILEPLT-SGSICQFIVH--KASTENE------------------------GTPEILAVSDPRKGGVPAGF------------------------------
>Japanese_apricot_GGT1
VATDDGRCSRIGMHVLREGGHAVDASVAAALCLGVVSPASSGIGGGA-FMLIRLASG-------EAQAFDMRETAPLLASENMYSSNTTLKGKGALSIAIPGELAGLHKAWKQYGRLPWKRLVSPAERLARLGFKISPYLNMQMRRTESGILADEGLRHVFTSNG-SLLKTGETSRNWKLAQTLRDISNFGPRAFYNGSIGSKLVRDIHKVGGILTMKDLQNYRVKLSKPISYDTLGFKILAMPPPS-GGPPMILMLNILSQYGNVSGVSDP--LWVHREIESLKHVFAVRMNLGDPEFV-NVTNVLADMLSPKFAEELKKTIYDNRTFDPSHYGG--RWNQIHDHGTSHLSIIDNKQNAVSMTTTVNGYFGAQILSSSTGIILNNEMDDFSIPGN-DS-TV-PPPAPPNFIRPGKRPLSSMTPTIVLK---------DEQLKAVVGASGGGMIIA---ATAQVLLNHFARGLDPLS-------SVMAPRVYHQLLPNVVQYENWTTVTGDHFEVPAQIRKALHKKGHVLDPLS-GGSICQFIVQQIEALKNNG------------------------GTREIVAVSDPRKGGFSSGFCNWGVGLGTTELKLVIAFVPMLVFFPLVHS
>Peach_GGT1
VATDDGRCSRIGMHVLREGGHAVDASVAAALCLGVVSPASSGIGGGA-FMLIRLASG-------EAQAFDMRETAPLLASENMYSSNTTLKGKGALSIAIPGELAGLHKAWKQYGRLPWKRLVSPAERLARLGFKISPYLNMQMHRTESGILADEGLRHVFTLNG-SLLKTGETCRNWKLAQTLRDISNFGPRAFYNGSIGSKLVRDIHKAGGTLTMKDLQNYRVKLRKPISTDTHGFKILAMPPPS-GGPPMILMLNILSQYGNVSGVSDP--LWVHREIESLKHVFAVRMNLGDPEFV-NVTNVLADMLSPKFAEELKKTIYDNRTFDPSHYGG--RWNQIHDHGTSHLSIIDNEQNAVSMTTTVNGYFGSQILSSSTGIILNNEMDDFSIPGN-DS-TV-PPPAPPNFIRPGKRPLSSMTPTIVLK---------DEQLKAVVGASGGGMIIA---ATAQVLLNHFARGLDPLS-------SVMAPRVYHQLLPNVVQYENWTTVTGDHFEVPAQIRKALHKKGHVLDPLS-GGSICQFIVQQIEALKNNG------------------------GTREIVAVSDPRKGGFPAGF------------------------------
>Strawberry_GGT1
VATDDGRCSKIGMTVLREGGHTVDASVAAALCLGVVSPASSGIGGGA-FMLIRQGNG-------KAQAFDMRETAPALASQNMYAANATLKSKGALSVAIPGELAGLHEAWKQHGKLPWERLVNPAERLARLGFKISPYLNMQMTKTESGILADEGLRHIFTSNG-KLLQPGVMCRNKKLAKTLRQISKLGPVAFYNGSVGSKFVRDVRKAGGILTMNDLRSYRVKVTKPLSIHTLGHKILAMPPPS-GGPPLILMLNILSNYGNISGVSDP--LWVHREIETLKNVFAVRMNLGDPDFV-NVTKVLADMLSPKFAKELKKTILDNMTFDPSHYGG--RWKQINDHGTSHLSIVDHEQNAISMTSTVNAYFGAQMLSSSTGIVLNNEMDDFSIPGN-VS-TG-PPPALANFIRPGKRPLSSMTPTIILK---------DEQLKAVVGASGGAMIIP---ATAEVLLNHFARGMDPLS-------SVLAPRFYHQLYPNVVHYENWTTVIGDHFELPAQIRKSLQKKGHVLEPLA-GGAICQFIVI--EALKKNG------------------------GSQEFVAVSDPRKGGIPAGF------------------------------
>English_walnut_GGT1
VATDDKRCSRIGMKVLREGGHAVDASVAAALCLGVVSPASSGIGGGA-FMLLRLASG-------KAQAFDMRETAPLHASVNTYAGNATLKAKGALSIAVPGELAGLHKAWKQHGRLPWKRLVRPAERLARLGFKVSPYLRMQMVRTESGILADAGLRDIFTSNG-SLLQAGDICYNKKLGQTLRTISKFGPVAFYNGSVGFNLIRDVQKLGGILRIKDLQRYRVKLKEPITANILGLKILGMPPPS-GGPPMILMVNILAQYPIPSGISGP--LGVHREIEALKHVFATRMNLGDPDYV-DVSRVLSDMLSLKFAKDLQKTINDNKTFDPGHYGG--RWNQIRDHGTSHMSIIDREQNAVSMTSTVNSYFGSQILSPTTGIVLNNEMDDFSIPMN-VT-AGNPPPAPPNFISPGKRPLSSMAPTIVLK---------DEHLTAVVGASGGGMIIA---GTAEVFLNHFARKMDPFS-------SVMAPRFYHQLIPNVVYYENWTTVSGDHFEVPADIRAALQKKGHVLQSLS-GGTICQIIVQDADGLKDNG------------------------GIGKLVAVSDPRKGGFPAGF------------------------------
>Mulberry_GGT1
VATDDGRCSRIGMGVLREGGHAVDAAVAAAFCLGVVSPASSGIGGGA-FMLVRLASG-------KPQVYDMRETAPLLASENMYAGNASLKSKGSLSIAVPGELAGLHKAWKQHGRLPWARLVRPAERLAHSGFKISPYLQMQLTSSKSSVFADEGLNTTFTSNG-NLLKVGDICHNKKLAQTLRKISDFGVGAFYNGSIGLNLVRDVQKAGGILTMRDLQKYQVKLRRPISADIMGLKLLVMPPPS-GGPLMILMLNILSQYGIPSGVSGS--LGVHREIEALKHTFAVRMNLGDPDFV-DLSEVLSDILSPKFAEELRKTINDNKTFGPGHYGG--KWNQIYDHGTSHLSVIDHQENAVSMTTTVNSYFGSKIMSPSTGIILNNEMDDFSMPGN-VS-TGIQPPAPPNFIRPGKRPLSSMSPTIVLK---------DNQLKAVLGASGGTFIFS---AVGEVLLNHFAKKMDPFS-------SIMTPRIYHQLIPNVVKYENWTTVIGDHIEVAANIRESLQKKGHVLEGLA-GGTICQFIVQYGETSKENK------------------------HIRKIVAVSDPRKGGFPSGF------------------------------
>Cassava_GGT1_X1
VAADDGRCSLIGMKVLRDGGHAIDAAVATALCLGVVSPASSGIGGGA-FMLIRLANG-------TSKAFDMRETAPMQASQGMYAGNATKKASGALSIAVPGELAGLHLAWKQHGRLTWERLVRPAEKLARRGFKISPYLYSQMVRSEAGILADKGLGDIFTSNG-KLLQPNDVCYNKKLAHTLRIIARNGVKEFYNGSIGFNLVRDIQEAGGILTTGDLQKYQVKIRKSLSSNFLGLKIIGMPPPSAGAASVMLILNILAEFGVPEGISGP--LGIHRQIEALKHAFAVRMNLGDPDFV-NITEVLSDMLSPTFAQQLKKTIYDNMTFDSGHYGG--RWNQVNDHGTSHVSIVDKERNVVSMTNTVNAYFGAKILSKSTGIVLNNEMDDFSMPVN-DT-ANDTHPSSANFISPGKRPLSSMSPTIVLK---------DEQLKAVVGASGGSMIIA---GTTEVLLNHFGRGMDPLS-------SVIAPRIYHQLTPNIVYYENWTTVYNDHFEIPSDTREFLRKRGHVLQSIA-GGSICQFLVQDLEGSTGNK------------------------SFGKLVGISDPRKGGRPAGF------------------------------
>Poplar_GGT1_X1
VATDDGRCSRIGIDVLREGGHAVDAAVAASLCLGVVSPASSGIGGGA-FMLIRLASG-------EVHAYDMRETAPMQASENMYDGNDTLKARGALSIAVPGELAGLYKAWKQHGRLPWERLVRPAEKLARRGFKISRYLRMQMEKTQSGILADEGLRNVFTSNG-DLLQQGDICYNKKLADTLRKISK-GVEAFYNGPIGFNLVRDIQKLGGILTIEDLQRYKVRVREPIITNILGYKIIGMPPPSSGGASMMLILNILAQYGVPEGISGP--LGFHRLVESLKHAFAVRMKLGDPDFA-DVAQVVSDMISPKFAEELKKTIYDNMTFDPGHYGG--RWNQINDHGTSHISIVDSERNAVSMTNTVNSYFGTQILSPSTGIVLNNEMDDFSMPGN-NT-GHVPPPAPLNLIRPGKRPLSSMTPTIVLK---------DEQLKGVVGASGGSMIIA---GTTEVLLNHFAKGMDPLS-------SVLAPRVYHQLTPNVVQYENWTTVYGDHFELSADVRAFLQKRGHVLKGIA-GGTICQFIVQDLETTEGNK------------------------LMGKLVAVSDPRKGGLPAGY------------------------------
>Poplar_GGT1
VATDDGRCSRIGMDALREGGHAVDAAVAASLCLGVVGLASSGMGGGS-FMLILLASG-------EAQAFDMRETAPMKASEDMYAGNATKKARGALSIAVPGELAGLHRAWRKYGRLPWKRLVRPAEQLACKGFKISPYLHMQMVKTESGILADKGLRDLLTSNG-KLLQPGNICHNKKLAHTLRKISKHGIEAFYNGSIGSKLVKDIQKAGGILTREDLRRYQVKMRDPIVADILGFKILGMPPPSSGGASMMLILNILAQYGAPSGISGP--LGIHREIEALKHAFAIRMNLGDPDFI-NVTEVVSDMLSPKFAEMLKKTIYDNMTFDPRHYGG--RWNQIHDHGTSHISVVDIERNAVSMTNTVNAYFGSNILSPSTGILLNNEMDEFSIPMN-N--GDVPPPAPPNSIRPGKRPLSSMTPTIILK---------DEKLKAVVGASGGAMIIA---GTTEVILNHL-RGMDPLH-------SVLAPRVYHQLIPNVVQYENWTTPYGEHYEVPANVRTFLRKRGHVLQSLA-GGSICQFIFVDAETSRKNK------------------------GRGELVGVSDPRKGGFPAGY------------------------------
>Clementine_GGT1
VATDDGRCSKIGMDVLKAGGHAVDASVAVALCLGVVSPASSGIGGGS-FMLIRQSDG-------KAQALDMRETAPAQASENMYGGNDTLKRSGILSVAVPGGLAGLFKAWEQHGKLPWRRLVRPAEALARGGFKVSPYLYMQMQSTKSGILADEGLRDVFTSNG-DILQLGDICRNKKLAETLRKISKYGLKAFYNGSVGFNLVRDIQKAGGILTIKDLQRYEVKVREPITANILGLKLISMPPPSSGGATMMLVLNILAQYEVPSGLSGS--LGIHRQIEALKHGFAVRMNLGDPEYV-NVSEVVSDMLSPKFARTLKKTIYDNMTFDPRHYGG--RWNQIHDHGTSHLSIVDHERNAVSMTTTVNAYFGAQILSPSTGIVLNNEMDDFSMPMN-GS-KNLPPPAPANFIRPGKRPLSSMTPTIVLK---------DEKLIAVLGASGGANIIG---GITGVLLNHFVRGMDPLS-------AVMAPRVYHQLIPNIVYYENWTTVIGDHFEIPGNIRASLRKKGHVLESMA-GGTICQFIVQEFESIKENE------------------------GVGELVGVSDPRKGGFPAGF------------------------------
>Sweet_orange_GGT1
VATDDGRCSKIGMDVLKAGGHAVDASVAVALCLGVVSPASSGIGGGS-FMLIRQSDG-------KAQALDMRETAPAQASENMYGGNDTLKRSGILSVAVPGGLAGLFKAWEQHGKLPWRRLVRPAEALARGGFKVSPYLYMQMQSTKSGILADEGLRDVFTSNG-DILQLGDICRNKKLAETLRKISKYGLKAFYNGSVGFNLVRDIQKAGGILTIKDLQRYEVKVREPITANILGLKLISMPPPSSGGATMMLVLNILAQYEVPSGLSGS--LGIHRQIEALKHGFAVRMNLGDPEYV-NVSEVVSDMLSPKFARTLKKTIYDNMTFDPRHYGG--RWNQIHDHGTSHLSIVDHERNAVSMTTTVNAYFGAQILSPSTGIVLNNEMDDFSMPMN-GS-KNLPPPAPANFIRPGKRPLSSMTPTIVLK---------DEKLIAVLGASGGANIIG---GITGVLLNHFVRGMDPLS-------AVMAPRVYHQLIPNIVYYENWTTVIGDHFEIPGNIRASLRKKGHVLESMA-GGTICQFIVQEFESIKENE------------------------GVGELVGVSDPRKGGFPAGF------------------------------
>Cocoa_GGT1
VATDDGRCSKIGMDVLRIGGHAVDAAVAAALCLGVVSPASSGIGGGA-FMLVRESNG-------KAQAFDMRETAPMKASQNMYAGNATLKASGALSVAVPGELAGLHKAWKEHGRLPWARLVKPAENLARKGFKVSPYLQMQMESTKSAILADKGLRDIFTSNG-ELLQVGDICYNKKLAETLRKISIYGVDAFYNGSIGFNLVRDIQKAGGILTVDDLKKYEVKMREPISANILGLKILGMPPPSSGGASMMLVLNILAQYGVPSGILGS--LGTHRLIEALKHAFAVRMNLGDPDFV-DVSKVVADMLSPKFAEELKKTIYDNMTFGPGHYGG--RWNQIHDHGTSHVAIVDIKRNAVSMTNTVNAYFGSKILSPSTGIVLNNEMDDFSMPTN-SS-GNTPPPAPPNFVRPGKRPLSSMTPTIVLK---------DERLSGVVGASGGANIIA---GTTGVFLNHFARGMDPLS-------SVMAPRIYHQLIPNVVTYENWTTVIRDHFEVPAHIRRDLQKKGHVLQGLA-GGTICQFIVHKLDALKGN---------------------------GGLVAVSDPRKGGFPAGF------------------------------
>N._benthamiana_GGT1
VATDDGRCSTIGRDVLREGGHAVDAAVAAALCLGVVSPASSGIGGGA-FMLIRSAEG-------KAQAFDMRETAPKKASENMYAGNAALKASGVLSIGVPGEIAGLYEAWKQYGKLSWRRLVRPAAHLAHSGFKISPYLHMQMFRSESDIMSDKGLRDLFTSNG-SLLQIGDICYNKQLAKTLRALSAYGIRPFYNGSIGVKLIKDIRQSRGILTIEDLQQYQVRIREPISADVMGFKILGMPPPSAGGAAMVLILNILAQYGIPMEGPSP--LLIHRQIEALKHAFALRMNLGDPDFI-NIKSVINDMLSTEFAKQLKKTIYDNMTFSPNHYGG--KWNQIHDHGTSHMSIVDSDRNAVSMTSTVNAYFGAKYLSPSTGIVLNNEMDDFSIPEK-RS-ENVPPPAPANFIRPGKRPLSSMTPTIFLK---------GEQLRAVIGASGGAMIIA---ATTEVFLNHFARGMDPFS-------SVMAPRSYHQLIPNVLQYENWTIVTGDHIEVPVKTRAALQKKGHVLQSIA-GGTICQFVVQEFK-SSKLG---------------------------ELVAVSDPRKGGFPSGF------------------------------
>Tobacco_GGT1
VATDDGRCSTIGRDVLREGGHAVDAAVAAALCLGVVSPASSGIGGGA-FMLIRTADG-------KAQAFDMRETAPKKASENMYAGNAALKASGVLSIGVPGEIAGLYKAWKQYGKLSWRRLVRPAAHLAHSGFKISPYLHMQMSKSESDIMSDKGLGDLFTSNG-SLLQIGDICYNKQLAKTLRALSAFGIRPFYNGSIGVKLIKDITKSGGILTMKDLQQYQVRIREPISADVMGFKILGMPPPSAGGASMVLILNILAQYGIPMEGPSS--LLIHRQIEALKHAFALRMNLGDPDFI-NIKSVIDDMLSTEFAKQLKKTIYDNMTFSPNHYGG--KWNQIHDHGTSHMSIVDSDRNAVSMTSTVNAYFGAKYLSPSTGIVLNNEMDDFSIPEK-RS-ENVPPPAPANFIRPGKRPLSSMTPTIFLK---------GEQLRAVIGASGGAMIIA---GTTEVFLNHFARGMDPFS-------SVMAPRSYHQLIPNVLQYENWTIVTGDHIEIPATTRAALQKKGHVLQSIA-GGTICQFVVQEFK-SSKLG---------------------------ELVAVSDPRKGGFPSGF------------------------------
>Potato_GGT1
VATDDGRCSRIGRDVLREGGHAVDAAVAAAFCLGVVSPASSGIGGGA-FMLIRSADG-------KAQAFDMRENAPKKAYKNMYAQNGALKSSGVLSIAVPGEIAGLYNAWKQYGKLPWRRLVRPAAHLAHSGFKISPYLHMQMLRSESDIMADKGLHDLFTSNG-SLLRIGDICYNKQLGKTLRALSAFGIRPFYNGSIGVKLIKDIRKSGGILTMEDLQQYQVRIREPIVADVMGFQIIGMPPPSSGGAAMVLVLNILAQYGFPMEGSSS--LLIHRQIEALKHAFAVRMNLGDPDFV-NVKNVVNDMLSTEFAKQLKKTIYDNMTFSPNHYGG--KWNQINDHGTSHMSIVDSERNAVSMTSTVNSYFGAKYLSPSTGIVLNNEMDDFSIPAK-HS-ENVPPPAPANFIHPGKRPLSSMTPTIVLK---------GGQLRAVVGASGGGMIIA---GTTEVFLNHFARGMDPFS-------SVMAPRYYHQLIPNVLQYENWTVVTGDHVEAPAKIRAALQKKGHVLQSIA-GGTICQFVVQEFK-SSKLG---------------------------ELVAVSDPRKGGFPAGF------------------------------
>Tomato_GGT1
VATDDGRCSRIGRDVLREGGHAVDAAVAAAFCLGVVSPASSGIGGGA-FMLTRSTDG-------KAQAFDMRENAPNKAFKNMYAQNAALKASGVLSIAVPGEIAGLYNAWKQYGKLPWRRLVRPAAHLAHNGFKISPYLHMQMLRSESDIMADKGLHDLFTSNG-SLLRIGDICYNKQLGRTLRVLSAFGIRPFYNGSIGVKLIKDIRKSGGILTMEDLQQYQVRIREPIVADVMGFQIIGMPPPSSGGAAMVLILNILAQYGFPMEGPSS--LMIHRTIEALKHAFAVRMNLGDPDFV-NVKNVVNDMLSTEFAKQLKKTIYDNMTFSPNHYGG--KWNQINDHGTSHMSVVDSERNAVSMTSTVNSYFGAKYLSPSTGIVLNNEMDDFSAPAK-RS-ENVPPPAPANFIHPGKRPLSSMTPTIVLK---------GGQLGAVVGASGGAMIIA---GTIEVFLNHFARGMDPFA-------SVMAPRYYHQLIPNELQYENWTVVTGDHVEAPAKIRADLQKKGHVLKSIA-GGTICQFVVQEFK-SSKLG---------------------------ELVAVSDPRKGGFPAGF------------------------------
>Sesame_GGT1_X1
VATDHGQCSTIGRDILRKGGHAVDAAVAAALCLGVVSPASSGIGGGA-FMLVRSTDS-------KTEAYDMRETAPALAFENMYAGNAALKANGVLSVAVPGELAGLHYAWKKYGRIPWKRLVMPAARLAKNGFKISLYLHMQMMKTESGIRGDEGLRGVFTSNS-SLLQPGDICYNEQLAKTLRTISRHGARALYKGPIGVRLVEDVKKAGGILTLEDLQNYQVKVREPVSVGFMGVEIFSMPPPSSGGAAMSLMLNILAQYKDLSDIPDS--LMTHREIESLKNAFAVRMNLGDPDYV-DIKNVMKDMLSKDFAARLRKSIFDNTTFNASHYGG--RWNQIHDHGTSHISIVDRERNAVSMTTTINAYFGSKFLSPRTGILLNNEMDDFSMPEN-TS-QNVPPPAPANFIHPGKRPLSSMTPAIVLK---------GAKLKAVAGASGGSLIIA---GTTEVLLNHLARGMDPLS-------SVLAPRTYHQLIPNAVRYENWTVPTGEHFEVPAETRAALEKKGHVLESLA-GGTICQFVVQELE-SSKSG---------------------------YLVAVSDPRKGGFPAGF------------------------------
>Carrot_GGT1
VATDDGRCSLIGRNVLREGGHAIDATVAAALCLGVVSPASSGIGGGA-FMVFRSAHG-------KAQAFDMRESAPIQASQNMYDGNADLKSSGALSVAVPGELAGLHKAWKKYGRLPWKRLVRPAERLARRGFTISAYLHMQMVRTESGIMKDKGLSSVLTSNN-SLLQPGDMCYNKKLAKTLRAIAKYGIKPFYNGSAGLDLVQDLREIGGILTMKDLQQYQVKMRKPISAETMGLKVLGMPPPSSGGASMVLILNILAQYGAQG-LAGS--LGIHRNIEALKHAFAVRMNLGDPDFV-NVKNVVADMLSPKFAKELKKTIYDNMTFSPSHYGG--KWNQINEHGTSHLSIVDAERNAVSMTTTVNSYFGAQIMSPSTGIVLNNEMDDFSIPFK-TT-GGARPPAPANFIVPGKRPLSSMTPTIVLK---------GKRLIGVVGASGGSMIIA---GTTEVFLNHFARKLDPLS-------SVMAPRVYHQLIPNVVLYENWTTVINDHFEVPAETRASLQKKGHVLEGLP-GGTICQFVAIEEERHSKLG---------------------------QVVAVSDPRKGGIPAGF------------------------------
>Arabidopsis_GGT1
VATDDGRCSVIGMRVLREGGNAIDASVAAALCLGVVSPASSGIGGGA-FTVVKIAGG-------KEIAYDSRETAPLRATENMYGGNVDLKKKGALSVGVPGEVAGLFTAWKQHGKLPWKRLVTPAEKLA-EGFKISKYLYMQMNATRSDILADKGLSDLFVSNG-ELKKPGTICHNPKLALTLKLIGEYGPKAFYNGTVGVNLARDIKKSGGIITLKDLQSYRVKIKEPLSADILGYRVLGMPPPSSGGAAMMLVLNILSQYGIPSGVSGP--LGVHRLIEALKHAFAVRMNLGDPDFT-DVTKVVSDMLSPKFAKDLKSKINDQKTFDPKYYGG--MWNQIDDHGTSHLSIIDRERNAVSMTSTINGYFGALMLSPSTGIVLNNEMDDFSIPMKSNGNLDVPPPAPANFIRPGKRPLSSMSPTIVLK---------DGKVKAAVGASGGANIIA---GTTEVYLNHFFLKMDPLS-------SVLAPRIYHQLIPNRASYENWTTVFNDHFEIPKATRVVLEKKGHVLSPIA-GGTIAQFIVQE-SGENSGG-------------------------RSELVAVSDPRKGGFPSGY------------------------------
>Capsella_GGT1
VATDDGRCSVIGMSVLRQGGNAIDASVAAALCLGVVSPASSGIGGGA-FTVVKIAGG-------REIAYDSRETAPLSATENMYGGNPELKKKGALSVGVPGEVAGLFTAWKQHGKLPWKQLVTPAEKLA-EGFKISKYLYMQMNATRSDILADKGLSELFVSNG-QLKKPGTICRNPKLAFTLRQIGEYGPKAFYNGTVGVNLARDIRKSGGIITLKDLQSYRVKVKEPLSADILGYRLLGMPPPSSGGAAMMLVLNILAQYGIPSGVSGP--LGVHRLIEALKHAFAVRMNLGDPDFS-DITNVVSDMLSPKFAQDLKSKINDQKTFDTKYYGG--KWNQINDHGTSHLSIIDHERNAVSMTSTINGYFGAVMLSPSTGIVLNNEMDDFSIPIKSNGNLDVPPPAPANFIRPGKRPLSSMSPTIVLK---------DGKVKAAVGASGGANIIA---GTTEVYLNHFFLKMDPLS-------SVLAPRIYHQLIPNRVSYENWTTVFNDHFEIPKATRVVLEKKGHVLSPVA-GGTIVQFIVQE-SGANSGR-------------------------VSELVAVSDPRKGGFPSGY------------------------------
>Radish_GGT2
VATDDGRCSVIGMSVLRQGGNAIDASVAAALCLGVVSPASSGIGGGA-FTVVKIAGG-------KAIAYDSRETAPLRATEDMYGSNPDLKKKGALSAGVPGEVAGLFTAWKQHGKLPWKQLVTPAEKLA-EGFRVSKYLYMQMNATRSDILADKGLSELFVSNG-ELKKPGTIIHNRKLAFTLKQIGEYGPKAFYNGTVGVNLARDIIKAGGIITLKDLQSYRVKVSKPLSANILGYELLGMPPPSSGGAAMMLVLNILSQYGIPSGVSGS--LGVHRLIEALKHAFAVRMNLGDPDFV-NVTKVVSDMLSPEFAKDLKKKINDDKTFDPKYYGG--IWNQINDHGTSHLSIIDRERNAVSMTSTINGYFGAVMLSPSTGIVLNNEMDDFSIPTKSTGNLNVPPPAPANFIRPGKRPLSSMSPTIVLK---------DGKVKAAVGASGGANIIS---GTIEVFLNHFFLNMDPLS-------SVLAPRIYHQLIPNRVSFENWTTVFSDHFEVPKETRVVLEKKGHVLTPIA-GGTIAQFIVQE-SDRNAGG-------------------------MSKLVAVSDPRKGGFPSGY------------------------------
>Arabidopsis_GGT2
VATDDGRCSAIGTNVLRQGGNAIDASVAAALCLGVVSPASSGIGGGA-FTMIKLANG-------TEVAYDSRETAPLSATEDMYGDNPERKKKGSLSVGVPGEVAGLYTAWTQHGKLPWKQLVEPAEKLAAEGFKISKYLYMQMNATRSDILADKGLSELFVSNG-ELKKPGAICRNPKLADTLSQIAEYGPKAFYNGTVGFNLVSDIQKAGGIITLKDLQNYNVKVKEPLSTEILGYRLLGMPPPSSGGPAMMLILNILAQYGIPSGVSGP--LGVHRLVEALKHAFAVRMNLGDPDFVPEVTNVVADMLSPKFAQDLKSKINDEKTFDPKYYGG--KWGQIKDHGTSHLSIIDSERNAVSMTSTINGYFGAIMLSPSTGIVLNNEMDDFSIPTKSGGDPDVPPPAPANFIRPGKRPLSSMTPTIVLK---------DGKVKAALGASGGMYIIA---GTTQVYLNHFFLNMDPLS-------SVVAPRIYHQLIPNKASYENWTTVYSDHFEIPEEIRLVLEKKGQVLTPIA-GGTISQLIVEQ-SDGKSGG-------------------------ISKLVAVSDPRKGGFPSGY------------------------------
>Capsella_GGT2
VATDDGRCSDIGTNVLRQGGNAIDASVAAALCLGVVSPASSGMGGGA-FAVVKIANG-------KEIAYDSRETAPLSATENMYGGNPEKKKKGALSVGVPGEVAGLFTAWKEHGKLPWKQLVAPAEKLAAEGFKISKYLYMQMNATRIDILADKGLSELFASNG-ELKKPGTICRNPKLAFTLSQIGEYGPKAFYNGTVGVNLVSDIQKSGGIITMKDLQNYKVKVNEPLSAEILGHRLLSMPPPSSGGAAMMLILNILAQYGVPSGVSGP--LGVHRLVEALKHAFAVRMNLGDPDFVPNVAKVVSDMLSPQFAQNLKSKINDQKTFNPNYYGG--KWSQIKDHGTSHLSIIDSERNVVSMTSTINGYFGALMLSPSTGIVLNNEMDDFSMPMKSGGDPDVPPPAPANFIRPGKRPLSSMTPTIVFK---------DGKVKAALGASGGMYIIA---GTTEVFLNHFFLNMDPLS-------SVVAPRIYHQLIPNKASYENWTTVYNGHFEIPKETRLVLEKKGHVLTPIS-GGTISQFIVVQESDKSSGG-------------------------RSKLVAVSDPRKGGFPSGF------------------------------
>Radish_GGT1
VATDDERCSEIGTRVLRQGGNAVDASVAAALCLGVVSPASSGLGGGA-FMVVKLADG-------DEIAYDSREVAPLRATENMYGGHVDLKRKGALSVDVPGELAGLFTAWKQHGKLPWKQLVYPAEKLA-KGFKITKYLHMQMNATRGGILQDKGLSELFVSNG-ELKTPGTICHNPILASTLRKIAEYGPKAFYNGTVAFDIVKDVSNLGGILTLEDLRRYRVKVKRPLSTEILGYRVLGMPPPSSGGPAMMLVLNMLSPYGIPSGVSGS--LGVHRLVEALKHAFAVRMNLGDPDFV-DVTKVVSDMLSIEFAESLKKKINDNTTFDPKYYGG--RWNQIEDHGTSHLSIIDSERNAVSMTTTINGYFGALILSPSTGIVMNNEMDDFSIPMKSDGNESVPPPAPANFIRPGKRPLSSMTPTIVLK---------DGKVKAAVGASGGVNIIA---GTIEVYLNYFFLKRDPLS-------AVLAPRIYHQLVPNIVWYENWTTVFSDHFEIRKETRVVLEKKGHLLRPSP-GGTIAQFVVQE-SGANSGG-------------------------LSELVAVSDPRKGGFPSGY------------------------------
>African_oil_palm_GGT3
VAADDGRCSEIGVGALRAGGHAVDAAVATALCLGVVHPVSSGLGGGA-FMIVRSSDS------GKAEAFDSRETAPSAASKNMYEKNPSFKEKGALSMGIPGELAGLHAAWLKYGRLPWKALFQPSIELAREGFEVVPFLAHAIESSKDDILADPGLRGVLAPDG-KLLQTNDTCYNPALAHTLEVLSTEGPQAFYNGSIGEKFVEDVRNAGGVATMEDMRNYRIELKEAMAANVMGYTILGMHPPSSGTVGMSLVLNILDSYKS-MKAVKG-LLGLHHLIEAMKHMFAMRMNLGDPDFVN-ITQYVSDMLSPSFAEKLQQKILDNTTFNPGYYMA--RWSQLRDHGTSHFCIVDAERNAVAMTSTVNWYFGAGVLSPSTGIVLNNEMADFSTPTESTP--DHLPPAPANFIEPGKRPLSSMTPIIVLK---------DNQLAGVVGASGGMKIIP---AVIEVFMNHFILGMEPLA-------AVQHPRVYHELIPNVVLYENWTAIDGEVIEFKEAAKVFLEQRGHHLRSVS-GGAVCQLVVHDLQKS---------VLKQIGSKKVEIN-DVG-VFHGMLTAVSDPRKDGRPAGL------------------------------
>Date_palm_GGT3_X1
VAADDGRCSEIGVGALRAGGHAVDAAVATALCLGVVHPVSSGLGGGA-FMIVRSSDS------GKAEAFDSRETAPSAASKDMYEKNPSFKEKGALSMGIPGELAGLHAAWLKYGRLPWKALFQPSIELAREGFEVVPFLAQAIESSKDDVLADPGLRGVLAPDG-KLLQTNDTCYNPALAHTLEVISTDGPQAFYNGSIGEKFVEDVRNAGGIATMEDMRNYRIEVKEAMAANVMGYTILGMPPPSSGTVGMSLVLNILDSYKS-MKAVRG-LLGLHHLIEALKHMFAMRMNLGDPDFVN-ITQYVSDMLSPSFAEKLQQKILDNTTFNPGYYMT--RWSQLRDHGTSHFCIVDAQRNAVAMTSTVNWYFGAKVLSPSTGIVLNNEMDDFSTPTESTP--DHLPPAPANFIEPGKRPLSSMTPIIVLK---------DNQLAGVVGASGGMKIIP---AVTEVFLNHFILGMEPLA-------AVQHPRVYHELIPNVVLYENWTAIDGELIEFKEEAKVFLEQRGHHLQSMS-GGAVSQLVVHDLQES---------VLKQTGITKVEIN-DVG-VFHGMLTAVSDPRKDGRPAGL------------------------------
>Banana_GGT3
VAADDGRCSEIGVAALRAGGHAVDAAVAAALCLGVVHPVSSGIGGGA-FIVVRSADS------GEAEAFDSRETAPSAASKNMYDNSPSSKTKGALSMGIPGELAGLHKAWLKYGRLPWKALFQPSISLAKDGFLVVPFLADAIKKKEDDILADHGLQELLAPNG-KILQTNDTCYNPALAYTLEVISTEGPKAFYNGSIGEKFIEDVKNAGGIATTEDLSRYAVKVSEAMVANAMGYTILGMPPPSSGTLGMSLVLNILGSYES-LDAVKG-LLGLHRLIEAFKHMFALRMNLGDPDFVK-INQYVTDMLSPFFAKKIQQKIVDNTTFEPSYYMA--RWSQLRDHGTSHLCIVDTDRNAVSLTTTVNSYFGARVLSSSTGILLNNEMDDFSTPTEATP--DHLPPAPANFIEPNKRPLSSMAPIIVLK---------DNQLAGVVGASGGLNIIP---AVVQVFLNHFVLGMEPLA-------AVRHPRVFHKLIPNKVLYENFTAIDGEKIEFGEEAKLFLEQRGHIVSSLSSAAAVSQLVVHNLQVP---------ILSTHRKDNRKVK-NGNNIFHGKLIAISDPRKDGSPAGL------------------------------
>Banana_GGT3_X1
VAADDWRCSEVGAAALRAGGHAVDAAVAAALCLGVVHPVSSGIGGGA-FMVVRSADS------GEAVAIDSRETAPIAASKNMYENDPSSKSKGALSMGIPGELAGLHTAWLKYGRLPWKDLLRPSITLARDGFLVVPYLADAIRTKEEDVLADPGLRAVLAPNG-RLLQTNDTCYNPALANALEVISTEGPQAFYDGSIGERFIEDVRNAGGVATMEDLKEYRVKVTKAMVANAMGYTILGMPPPSSGTVGMSLVLNILGSYNSSSDGVEG-LLGLHRLIEALKHMFGVRMNLGDPDFVD-VEEYVSDMLSSSFAQTLQQKIDDSTTFDPSYYLA--RWSQLRDHGTSHLCVVDSDRNAVSLTTTVNWYFGARVMSPSTGIVLNNEMDDFSTPTEATP--DRLPPAPANFIEPKKRPLSSMTPIIILK---------DDQLAGVVGASGGVNIIP---AVVQVFLNHFILRMEPLK-------AVQHPRVFHTLIPNEVLYENFTAIDGEHIEFANEAKLFLEQRGHVLRSLS-LGAVSQLVVHNLHER---------VPNMQRKTDRKAK-NGGGVFHGRLIAVSDPRKDGSPAAL------------------------------
>Pineapple_GGT3
VAADDGRCSEVGAAALRAGGHAVDAAVAAALCLGVVHPVSSGLGGGSXFLVLRAAAS------GRALAIDARETAPSAASQNMYESNPSSKSKGALSMGIPGELAGLYAAWLEYGRLPWKDLFQPAIKLASEGFVIIPYVANAMKSNEQDILSDPGLREVLAPKG-KLLQANDTCYNHALANTLEVISVEGPQAFYNGTIGEKFIEDVKSAGGIATMDDLRNYRVEVKDALVANVMGYTILGMPPPSSGTVGMSLVLNILGSYKS-PDAVKG-FLGIHRLIEATKHMFALRMDLGDPDFVN-ITEVVSNMLSPSFAEKIKQKILDNTTFSPDYYLP--KWSQLRDHGTSHLCVVDADRNAVSMTTTVNAYFGAKVLSPSTGIVLNNEMDDFSTPSDATP--DHLPPAPSNFIEPNKRPLSSMTPIIVLK---------DNQLAGVVGASGGLKIIS---AVTEVFLNHFILGMEPLA-------AVQRPRIYPQLIPNEVFYENWTTVDGESIRFSEDAKLFLEQRGHSLQSVS-GGAVCQLVVHNLGEP---------VRLQS---------DNSAVFHGMLTAVSDPRKEGSPAGL------------------------------
>Japanese_rice_GGT3
VATDDGRCSEVGAAALRAGGHAVDAAVAATLCLGVVHPMSSGVGGGA-FIVARDAAS------GDAVAFDARETAPAAATPDMYAGNPTSKYKGALAMGIPGELAGLHAAWSRYGRLPWKDLFAPAIKLARDGFTVVPYLEIALKKTERDVLADPGLRAVLAPEG-RILAAGEVCRNPALADTLEAIASGGVEAFYGGAVGERFVADVRRAGGIAKVDDLRAYKVEVSDAMRSDAMGYTFLGMPPPSSGGVGVALILNILSGYKS-LEFLKG-FLGLHRFIEAFKHMLAIRMDLGDPDYVN-ITGNVSEMLSPAFADKLRQRIVDNTTFPPSYYFP--KWSQLDDHGTSHLCVVDGDRNAVAMTTTENHLFGAHLLSPSTGIVVNNQMDDFSVPAEGTPPPDNLPPAPANFIAPGKRPLSSMTPTIILK---------DGQLAGVVGGSGGPFIIA---TVVQVFVNHFIVGMHPLA-------AVLNPRVYHKLVPNEVVYENVTVVDGEVFELSGEAREFLRRRGHRLTSTD-SGAVCQFIVQDLLTP---------VAAAGDE----------NVFHGMLTAVSDPRKDGRPAGM------------------------------
>Japanese_rice_GGT3_X1
VAADDGRCSEVGAAALRAGGHAADAAVAAALCLGVVHPMSSGVGGGA-FIVTRDAAS------GDAVAFDARETAPAAATPDMYAGNPTSKYKGALAMGVPGELAGLHAAWSRYGRLPWKDLFAPAIKLARDGFTVVPPVAGALKEAERDVLADPGLRAVFAPQG-RILAAGEVCRNPALADTLEAVASGGVEAFYGGAIGERFVADVRRAGGIATVDDLRAYKVEVSDAMRADAMGYTFLGMPPPSSGTVGMALVLNILDGYKS-LEFLKG-FLGVHRFIEALKHMLAIRMALGDPDYVN-VAGNVSQMLSPAFADKIRQRIVDNTTFPPSYYFP--KWSQLNDHGTSHLCVVDGDRNAVAMTTTVNSYFGAHVLSPSTGIVLNNEMDDFSVPAERTP--DHLPPAPANFIAPGKRPLSSMTPTIILK---------NGQLAGVVGGSGGTNIIA---TAAQVFVNHFIVGMHPLA-------AVQHPRVYHKLVPNVVVYENETVVGGEVIELSGEAREFLRRRGHRLRSTG-SGAVCQFIVQDLLAP---------VGSAADRRQ---H-GGGNVFHGMLTAVSDPRKGGRPAGM------------------------------
>Barley_GGT3
----------------------------------------------------------------------------------MYAADPTTKFKGALAMGVPGELAGLHAAWSRYGRLPWKSLFAPAIALARDGYTIVSYVANALKDEEVDVLADPGLRAVFAPGG-RLLREGELCRNPALGDVLETLAEDGITAFYGGAVGERLVEDVRRAGGIVTVEDLKGYRVGVSKAMEADAMGFTFLGMPPPSSGTVGLALVLNVLGGYKS-AEFLRG-FLGVHRLIEAVKHMLAVRMDLGDPGFVN-VAGKVSEMMSPEFADKIRRRIADNTTFPPTYYLA--KWSQLRDNGTSHLCVVDGDRNAVAMTTTVNSYFGAHVLSPSTGVVLNNEMDDFSVPSSSPTP-DKLPPAPANFIAPGKRPLSSMTPTIILK---------DGQLAGVVGASGGTNIIT---AVMQVFLNHFVLGMSPLA-------AVQSPRVYHKLVPNVVRYEDDMMADGEVIEFSTEAMEFLRARGHVLESTL-PGAVCQLIVQDLLAP---------VSRGGDD-------GGGNVFHGMLTAVSDPRKGGSPAGV------------------------------
>Maize_GGT3
AAADDARCSEVAAAALRAGGHAVDAAVAAALCLGVVHPMSSGMGGGA-FVVVRDAAAS-----GQAVAFDAREAAPAAATPDMYAADPAAKYRGALAAGVPGELAGLHAAWSRYGRLPWRDLVAPAIRLARDGYEVVPYLARALQECEGDVLADPGLRAVFAPGGRRVLAAGETCRNPALAAALERVAEEGAAALYGGAVGEALVRDVRAAGGVLTVDDLRGYRVEVGAALRADAMGFTFLGMPPPSSGTLGMALILNILQGYSS-LEFLKE-LLGIHRVIESIKHMLAIRMDLGDPDFVD-VTSDVAEMLSTTFADKVRQRIVDNTTFPPGYYFP--KWSQLDDHGTSHLCVVDGDRNAVAMTTTVNAYFGAKVLSPSTGIVLNDEMDDFSVPAKRTP--DRLPPAPANFIAPGKRPLSSMTPLIILK---------DGELAGVLGGSGGTNIIA---TVVQVFVNHFIVGMDPLA-------AVQHPRVYHKLIPNVVTYENQTVGDGEVIALGGAARAFLEERGHRLRSTD-SGAVCQFIVHELAEP---------PAAPGHG-----------VFRGRLTAVSDPRKGGSPAGL------------------------------
>Sorghum_GGT3
AAADDARCSEVGAAALRAGGHAVDAAVAAALCLGVVHPMSSGLGGGA-FVVVRDAAS------GDAVAFDARETAPAAATTDMYAADPTTKYRGALAMGVPGELAGLHAAWTRYGRLPWRDLVAPAIRLARDGYEIVAYVAHALKESEDAVLADPGLRAVFAPAG-TVLAAGETCRNPALAATLERVAEEGAAALYGGAVGEGLVRDVRAAGGILTVDDLRGYAVEVSEAMRAHAMGYTFLGMPPPSSGTVGMTLILNILRGYKS-LEFLKG-FLGIHRIIESIKHMLAIRMDLGDPDFVN-VTGDVAAMLSPPFADKVRQRIVDNTTFPPGYYFP--KWKQLDDHGTSHLCVVDGDRNAVAMTTTVNYYFGAKVLSPSTGIVLNNEMDDFSVPAKLTP--DHLPPAPANFIAPGKRPLSSMTPLIILK---------NGQLAGVLGGSGGTNIIA---TVTQVFLNHFVVGMDPLA-------AVQQPRVYHKLIPNVVTYENMTVADGEVIALSGAARAFLEERGHWLRSTV-SGAVCQFIVHELAEP---------PATPDHG-----------VFRGRLTAVSDPRKGGSPAGL------------------------------
>Garlic_GGT1
VAADDGYCSEIGASVLRKGGHAVDAVVATAICEGVRHPMSSGIGGGA-FMVVRSAKD------GKALAFDARETAPLAASKDMYQNNPLAKSLGPLSMGIPGEIAGLHAAWLLYGKLPWKSLFEPSITLLKNGVKIEPYLALSINDNKDKIMSDPGLAEVFAPNG-KLLQLNDTFYNFKLADSLEAIAEEGPQAFYNGSIGQKFIQDIRNLGGIVTMNDMRKYTVEITEPLYSDVLGYTLVGMPLPSSGTLGVSMVLNILGSYET-LNAMKG-FHGLHRLIEAVKHTLAIRMNLGDSKFVN-CTKYVDDMLSPTYAEQVKERIFDNTTFDPSYYLN--RWSQIRDHGTSHMSIVDSERNAVAFTSTVNMYFGGGVMSPSTGIVANNEMDDFSIPTDATE--DGLPPAPSNFIEPNKRPLSSMSPLIILK---------DNQLAGVLGASGGMNIIP---AVSQVFINHFVLGVDPLK-------AVQHPRFYHTLIPNLVQYENWTALDGELFEFSEAAKEFLAKRNHQLQMKSGAGAVCQFVVQNLT------------SSNSNK-------ETDGIIRGMLTAVSDPRKDGSPACV------------------------------
>Garlic_GGT2
VAADDGYCSETGASILRKGGHAVDALVATAICEGIRHPMSSGIGGGA-FIVVRSAKD------GKAFAFDARETAPIASSRDMYQNNHSDKCLGPLSIGIPGEVAGLHAIWKMYGKLPWKSLFQPSIDLLRNGFKIVPYLDMSIREHADKILSDPGLREVFAPNG-RLLRLNDTLYNYRLVNSLETIAREGPQALYSGSIGEKFIQDVRDLGGIITMDDMENYKVEVTEALSGNALGYTIIGMPPPSTGTVGISMVLNILGSYKT-LDAVKG-LIGIHRLIEAIKHTLGMRMNLGDPNFVN-ITEYVNDMLSPTYAEKVKERIFDNTTFDLSYYSN--KWSQLSDHGTSHVSIVDSERNAVSFTSTINEYFGAGVMSPATGIIANNEMCDFATPTDETV--DDIPPAPTNFIEPNKRPLSSMSPLIILK---------DDNLAGVIGASGGMNIIP---AIAQVLINYFILGMDPLK-------AVQYPRFYHRFTPNVVLYENYTAVNGENFMFPEAAIKFLEERHHQLQMKAGVAAVCQFVVQNLTES---------GSSNANM-------KNGGHLRGMLTAVSDPRKDGSPACV------------------------------
>Apple_GGT3_X1
VAADDARCSEIGASMLRQGGHAVDAAVATALCLGVVNSMASGIGGGG-FMLVRSSAT------SQTQAFDMRETAPLAASQNMYASNPKAKAEGALSMGVPGEIAGLHEAWLQYGRIAWRTLFQPAIKLARDGYIVAPYLGGYLSTHGDKILSDPGLRQVFAPNG-KMLKAGDTCYNVELGRSLEAVAELGPQAFYNGTLGEKLVEDVREAGGILTMEDLRNYKVNVVDAMAANVLGYAVFGMPPPSSGTLGLSLVLNIFNSYGT-TDAANG-DLGLHRLIEALKHMFAIRMNLGDPAFVD-TSEYTSAMLSPSFAKKIRQKIFDNTTFPPEYYLH--RWSQLRDHGTSHFCIVDADRNAVSVTSTVNYPFGGGVLSPXTGIILNNEMDDFSTPTEVSP--DHLPPAPANFIEPNKRPLSSMTPLIITK---------DNQLAGVLGGSGGMNIIP---AVTQVFLNHFVLGMDPLD-------AVQSPRIYHRLIPNIVSYENMTVIDGDHIELSDERKLFLLERGHKMQAKA-GEAITQLVVQXLRNP---------AN-IGRKSGKNS---TEEIFHGRLTAVSDPRKDGXPAAV------------------------------
>Chinese_white_pear_GGT3
VAADDARCSEVGALMLRQGGHAVDAAVATALCLGVVNSMASGIGGGG-FMLVRSSAT------SQTQAFDMRETAPLAASQNMYASNPKAKAEGALSMGVPGEIAGLHEAWLQYGRIAWRTLFQPAIKLARDGYVVAPYLGGYLSTHEDKILSDPGLRQVFAPNG-KILKAGDTCYNVELGRSLEAVAEVGPQAFYNGTLGEKLVKDVREAGGILTMEDLRNYKVNVVDAMAANVLGYAVFGMPPPSSGTLGLSLVLNIFNSYGT-ADAANG-DLGLHRLIEALKHMFAIRMNLGDPAFVD-TSESASAMLSPSFAKKIRQKIFDNTTFPPEYYLH--RWSQLRDHGTSHFCIVDADRNAVSVTSTVNYPFGGGVLSPSTGIILNNEMDDFSTPTEISP--DHLPPAPANFIEPNKRPLSSMTPLIITR---------DNQLAGVLGGSGGMNIIP---AVTQVFLNHFVMGMDPLD-------AVQSPRIYHRLIPNIVSYENMTVIDGDHIELSDERKLFLLARGHKLQAKA-GGAITQLVVQTLRNP---------AN-IGRKSGKNS---NEQIFHGRLTAVSDPRKDGKPAAV------------------------------
>Apple_GGT3
VAADDARCSEIGASTLRQGGHAVDAAVATALCLGVVNSMASGIGGGA-FMLVRSSAT------SQTQAFDMRETAPLAASQNMYESNPKAKVEGALSMGVPGEIAGLHEAWLQHGRIAWRTLFQPAIKLARDGYVVAPYLGRXLSALRDDILSDPGLRQVFAPNG-KMLKEGDTCYNVELGRSLEAVAELGPQAFYNGTLGEKLVKDVREAGGILTMEDLRNYKVNVVDAVAANVXGYTIFGMPPPSSGTLGLSLVLNIFNSYGT-SDAAKG-DLGLHRLIEALKHMFAIRMNLGDPAFVD-TTKYASAMLSPSFAKKIRXKIXDNTTFPPEYYLH--RWSQLRDHGTSHFCIVDADRNAVSVTSTVNYPFGAGVLSPSTGILLNNEMGDFSTPTDISP--DHLPPAPANFIEPNKRPLSSMTPLIITK---------DNQLAGVLGGSGGMNIIP---AVTQVFVNHFVLGMDPLD-------AVQSPRIYHRLIPNIVCYENMTVIDGDHIELSDERKLFLQQRGHQLQAQA-GGAITQLIVQTLQNP---------AN-IGRKXGKNS---NEQIFHGRLTAVSDPRKDGXPAAV------------------------------
>Japanese_apricot_GGT3
VAADDARCSEVGASILRQGGHAVDAAVGTALCLGVVNSMASGIGGGG-FMLVRSSAT------SQTQAFDLRETAPIAASQNMYETNPKAKLVGALSMGVPGEIAGLHEAWLQHGRMAWKTLFQPAIKLAKDGYVIAPYLGGYISRLGDKILSDPGLRQVFAPNG-KLLQTGDTCYNVALGHSLEAVAELGPQAFYNGSVGEKLVKDVTEAGGILTMEDLRSYKVSVVEPVAANVMGYNVFGMPPPSSGTLGLSLVLNIFDSYGT-SDASKG-DLGLHRLIEALKHMFAVRMNLGDPAFVD-TSKYASDMLSPSFAKKIQQKIFDNTTFPPEYYLQ--RWSQLRDHGTSHFCIVDADRNAVSMTSTVNYPFGGGVLSPSTGILLNNEMDDFSTPTEISP--DHLPPAPANFIEPNKRPLSSMTPLIIMK---------DNELAGVIGGSGGMNIIP---AVTQVFLNYFVLGMDPLA-------AVQSPRIYHKLIPNVVSYENLTVIDGDHIELSDEKQLFLQERGHQLEAKA-GGAITQLIVQTLRKP---------VN-MGRKSGQNS---NEQTFQGTLTAVSDPRKDGKPAAV------------------------------
>Peach_GGT3
VAADDARCSEVGASILRQGGHAVDAAVGTALCLGVVNSMASGIGGGG-FMLVRSSAT------SQTQAFDLRETAPIAASQNMYETNPKAKLLGALSMGVPGEIAGLHEAWLQHGRMAWKTLFQPAIKLAKDGYVIAPYLGGYISRFGDKILSDPGLRQVFAPNG-KLLQTGDTCYNVELGHSLEAVAELGPQTFYNGSVGEKLVKDVREAGGILTMEDLRNYKVSVVEPVAANVMGYNVFGMPPPSSGTLGLSLVLNIFDSYGT-SDAAKG-DLGLHRLIEALKHMFAVRMNLGDPAFVD-TSKYASDMLSSSFAKKIQQKIFDNTTFPPEYYLQ--RWSQLRDHGTSHFCIVDADRNAVSMTSTVNYPFGGGVLSPSTGILLNNEMDDFSTPTEISP--DRLPPAPANFIEPNKRPLSSMTPLIIMK---------DNELAGVIGGSGGMNIIP---AVTQVFLNYFVLGMEPLA-------AVQSPRIYHKLIPNVVSYENLTLIDGDHIELSDEKKLFLQERGHQLEAKA-GGAITQLVVQTLRKP---------VN-MGRKSGQNS---NEQTFHGTLTAVSDPRKDGKPAAV------------------------------
>Strawberry_GGT3
VAADDARCSEIGASILRQGGHAVDAAVATALCLGVVNPMASGIGGGG-FMVVRSSAT------LKTQAFDMRETAPLAASQNMYESNPEAKLTGALSMGVPGEIAGLHEAWLQHGRMAWKTLFQPAIKLAKEGFEVAPYLGGHIRSCEEMIIKDPGLRQVYAPNG-KVLKAGDMCYNVELGNSLESIAEQGPQAFYNGSLGEKIVKDVREAGGILTMEDLRTYKVNVTDAMTADVWGYTISGMPPPSAGTLGLSMVLNIFNSYGN-SDAVNG-DLGLHRLIEALKHMFAIRMNLGDPAFVD-THEYASDMLSPSFAKEIQRKIFDNTTFPPEYYSY--RWSQLRDHGTSHFCIVDADRNAVSMTTTVNYPFGGGVLSPSTGIVLNNEMGDFSIPTDITP--DHLPPAPSNFIEPIKRPLSSMTPIIVTK---------DNQLVGVLGGSGGLNIIP---AVTQVFINYFILGMEPLA-------AVQSPRVYHRLIPNIVSYENWTVIDGDHIELSDERKHFLQDRGHELQAKA-GGAITQLIVQKLGNP---------IQ-MGRKSGKSS---NGNVFHGILTAVSDPRKDGRPAAV------------------------------
>Mulberry_GGT3
VAADNGRCSEVGASFLRQNGHAVDAAVATALCLGVVNSMASGIGGGG-FMIVRSAST------LQTQAYDLRETAPLAASENMYQNNPGAKVSGALSMGVPGEIAGLYEAWTRHGRLAWKALFQPAIKLAKDGYVIAPYLGGYLRKKEELIMKDPGLRQVFAPNG-KLLKTGDTCYNVELGRSLEEIAALGPQAFYNGTVGEKLIKDVREAGGILTMEDLRNYKVDVMDAMAADVMGYTILGMPPPSSGTLGLSLVLNIFESYGS-SDAAKG-NLGVHRLIEALKHMFAIRMNLGDPDFVN-ISKYENAMLSPDFAHQIRERIFDNTTFPPEYYMN--RWSQLRDHGTSHFCIVDKDRNAVSMTSTVNYPFGGGVLSPSTGIVLNNEMDDFSTPTEITP--DTLPPAPANFIRPNKRPLSSMTPIIVTK---------DNQLLGVLGGSGGINIIP---AVVQIFLNYFVLGKDPLD-------AVQSPRVYHKLIPNIVSYENWTVIDGNHIELSEGTKLFLQERGHQLEGKA-GGAITQLIVQNFENL---------IH-MGRKSGKQA---NIQPFLGTLIAVSDPRKDGKPAAC------------------------------
>Cassava_GGT3
VAADDGRCSEIGASMLRKGGHAVDAAVATALCVGVVNPMSSGIGGGA-FMIVRSSLT------SKTQAFDMRETAPSAASQNMYANNIEDKYSGPMSIGVPGEIAGLYEAWLQHGRLAWRTLFRPAIKLARDGFVVAPYLGLAIAYSAGKIMNDTGLKQVFAPNG-KLLQAGDRCYNVELARSLEAIAEQGPQALYNGTVGEQLVKDVRKAGGILTMEDLKNYKVDVMDAMAANVMGYNVYGMPPPSSGTVGLSLVLNIFNSYGN-SDAAKG-NLGVHRLIEALKHTFAVRMDLGDPKFVD-IHKYVSEMLSSNYAEQIRKKILDNATFPPEYYMN--RWSQLRDHGTSHFCIVDGERNAVSMTTTINYYFGAGLLSPSTGIVLNDEMGDFSAPTDITP--DMLPPAPANFIEPNKRPLSSMTPIIVTK---------DDKLVGVLGGSGGMYIIP---AVIQVFINHFILGMEPLT-------AVQSPRVYHELIPNVVQYENFTVIDGDHIELAEETKLFLKEKGHQVESME-LGAIVQLVVQTLESP---------ID-MGRKNGKGSN--NAQIFHGTLTAVSDPRKDGRPAAV------------------------------
>Cassava_GGT3_X1
VAADDGRCSEIGASVLRQGGHAVDASVATALCVGVVNPMASGIGGGA-FMIVRSSST------SKTQAFDMRETAPLAASKNMYANNIQDKYSGPLSIGVPGEIAGLHEAWLQHGRLPWRTLFRPAIKLARDGFIVAPYLALAIAHSGGKIMSDPGLQKVFAPNG-KLLQAGDRCYNVELARSLEAIAEQGPQAFYNGTVGEQLVKDVRKAGGILTMKDLKNYKVEIGDAIAARVMGYTVHGMPPPS-GAVGLLMVLNIFGSYGT-SESARG-NLGIHRLIEALKHMYAVRMNLGDPKFVD-VQKYVSEMLSPSYAEKIRKMIVDNTTFLPDYYMN--KWSQLRDHGTSHFCIVDAERNAVSMTTTINYGFGAGLLSPSTGIVLNDEMGDFSAPTEITP--DALPPAPANFIEPNKRPLSSMTPVIVTK---------GDQLVGVLGGSGGMYIIP---AVAQVFINHFILGMEPLT-------AVQSPRVYHKLVPNTVRYENWTVIDGDHIELADETKLFLRERGHQLEGKA-TGAIIQLVVQNLQNP---------VK-VGRKNGRDSN--KPQIFHGTLTAVSDPRKDGRPAAV------------------------------
>Poplar_GGT3
VAADDARCSEIGASMLRQGGHAVDAAVSTALCVGVVNPVGSGIGGGA-FMIVRSSST------SKTQAFDMRETAPGAASQNMYANNLNNKYSGALSMGVPGEIAGLHEAWLQHGRLNWRTLFQPAIKLARDGFVVAPYLASSIAKSAKKIMNDPGLQQVFAPNG-RLLQAGDKCSNLELAQSLEAVAEQGPQAFYNGTVGEKFVKDVRDAGGILTMEDLKNYKVDIMDALAANVMGYTIYGMPPPSSGTLGMSLVLNILNSYGS-SKAAEG-NLGLHRLIEAMKHMFAVRMNLGDPAFIN-TAKYMSEMLSQSYADKIQKMIVDNTTFPPEYYMNMERWSQLRDHGTSHFCIVDAERNAVSMTTTINYGFGAGVLSPSTGILLNNEMGDFSAPTEITP--DMLPPAPANFIEPNKRPLSSMTPIIVTKVWLYIYIYIYITLYQAKNSCSSTAIVSTSLVLNQMYRHQFHKSSLTSSNLTFVNSTVESPRVYHKLIPNTVLYENWTVIDGKHIELAGDRKAFLEERGHQLLAQA-GGAIVQLVVQTLQSP---------IH-VDSENSRDSV--NSQILHGTLTAVSDPRKDGRPAAI------------------------------
>Clementine_GGT3
VAADDGHCSEIGASTLRLGGHAVDAAVATALCLGVVNPMASGIGGGA-FMVLRSSAT------SQTLAFDMRETAPQAASQDMYENDTEAKYTGALSIGVPGEIAGLHEAWLKHGRLAWRALFQPAIKLAKEGFVVAPYLGQHIANKAEVILNDRGLRKVFAPNG-KLLKSGDKCYNVELAQSLEALAEQGPEALYNGTVGEKLVKDVREAGGILTIEDLRSYKVDVMDAMSANAMGYTISGMPPPSSGTVGMSMILNIFDSYGS-SDSAKG-NLGLHRLIEALKHMFAVRMTLGDPKFVN-NTNTLSEMLSPSYAEQIQLKIFDNTTFPPDYYMY--RWSQLRDHGTSHFCIVDAERNAVSMTTTVNYAFGAGILSPSTGIVLNNEMDDFSIPTEISP--DKLPPAPANFIEPNKRPLSSMTPLIITK---------DNQLAGVIGGSGGMNIIP---AVTQVFINHFILGMEPLA-------AVQNPRVYHKLIPNVVSYENWTVIDGDHIEISEESKLFLEKRGHQLKAKA-GGAIVQFVVQTLQNP---------IN-RIRKIGKGID--NAQALHGILTAVSDPRKDGRPAAV------------------------------
>Sweet_orange_GGT3
VAADDGHCSEIGASTLRLGGHAVDAAVATALCLGVVNPMASGIGGGA-FMVLRSSAT------SQTLAFDMRETAPQAASQDMYENDTEAKYTGALSIGVPGEIAGLHEAWLKHGRLAWRALFQPAIKLAKEGFVVAPYLGQHIANKAEVILNDRGLRQVFAPNG-KLLKSGDKCYNVELAQSLEALAEQGPEALYNGTVGEKLVKDVREAGGILTIEDLRSYKVDVMDAMSANAMGYTISGMPPPSSGTVGMSMILNIFDSYGS-SDSAKG-NLGLHRLIEALKHMFAVRMTLGDPKFVN-NTNTLSEMLSPSYAEQIQLKIFDNTTFPPDYYMY--RWSQLRDHGTSHFCIVDAERNAVSMTTTVNYAFGAGILSPSTGIVLNNEMDDFSIPTEISP--DKLPPAPANFIEPNKRPLSSMTPLIITK---------DNQLAGVIGGSGGMNIIP---AVTQVFINHFILGMEPLA-------AVQNPRVYHKLIPNVVSYENWTVIDGDHIEISEESKLFLEKRGHQLKAKA-GGAIVQFVVQTLQNP---------IN-RIRKIGKGID--NAQALHGILTAVSDPRKDGRPAAV------------------------------
>Clementine_GGT3_X1
VAADDGRCSEIGASMLRQGGHAVDAAVATALCLGVVNPMASGIGGGS-FMIVRSSAT------SQTQAFDMRETAPLAASQDMYENNPGANYAGALSMGVPGEIAGLHEAWLKHGRLAWRTLFQPAIKLAKEGFVVAPYLGRHIAKSGGRILNDRGLQEVFAPNG-KLLKPGDKCYNEKLAQSLEAVAEQGPQALYNGTVGEMLVKDVSKAGGILTMEDLRNYKVNVVDAVSVNVMGYTISGMPPPSCGTAGMAMVLNILDSYGS-SDSAKG-NLGLHRIIEALKHMFAARMNLGDPNFVN-ISSVLSEMLSLSFAKQIQQKIFDNTTFPPDYYMN--RWSQLRDHGTSHFCIVDAERNAVSMTTTVNYPFGAGILSPSTGIVLNNEMGDFSIPTENPP--DMLPPTPANFIKPNKRPLSSMTPLIITK---------DNQLAGVIGGSGGLHIIP---AVIQVFLNHFIFGIESLA-------AVQNPRVYHKVIPNVVMYENLTVIDGDHIELADETKLFLEERRHQLEARA-GGAIVQLIVQTLGNP---------IN-EAQKLRKYMG--NAQVLHGILTAVSDPRKDGRPAAV------------------------------
>Sweet_orange_GGT3_X1
VAADDGRCSEIGASMLRQGGHAVDAAVATALCLGVVNPMASGIGGGS-FMIVRSSAT------SQTQAFDMRETAPLAASQDMYENNPGANYAGALSMGVPGEIAGLHEAWLKHGRLAWRTLFQPAIKLAKEGFVVAPYLGRHIAKSGGRILNDRGLQEVFAPNG-KLLKPGDKCYNEKLAQSLEAVAEQGPQALYNGTVGEMLVKDVSKAGGILTMEDLRNYKVNVVDAVSVNVMGYTISGMPPPSCGTAGMAMVLNILDSYGS-SDSAKG-NLGLHRIIEALKHMFAARMNLGDPNFVN-ISSVLSEMLSLSFAKQIQQKIFDNTTFPPDYYMN--RWSQLRDHGTSHFCIVDAERNAVSMTTTVNYPFGAGILSPSTGIVLNNEMGDFSIPTENPP--DMLPPTPANFIKPNKRPLSSMTPLIITK---------DNQLAGVIGGSGGLHIIP---AVIQVFLNHFIFGIESLA-------AVQNPRVYHKVIPNVVMYENWTVIDGDHIELADETKLFLEERRHQLEGRA-GGAIVQLIVQTLGNP---------IN-EAQKLRKYMG--NAQVLHGILTAVSDPRKDGRPAAV------------------------------
>Cocoa_GGT3
VAADDGRCSEIGVLMLKKGGHAVDAAVAIALCVGVVNPMSSGIGGGA-FMIVRSSST------SQTQAFDSRETAPLAASQDMYMNDIKAKYRGALSMGVPGEIAGLHEAWLRYGRLAWRTLFKPAIKLAKEGFVVAPYLGLCIASNGRMIMNDPGLRRVFAPKG-KLLQAGEKCYNVELAQSLEAVAEQGPDALYNGTIGEKLVKDVRQAGGILTMEDLRNYKVEVTDAMVANVMDYTIYGMPPPSSGTLGLSLVMNILGSYGS-ADAAKG-DLGLHRLIEALKHMFAERMNLGDPDFVD-ITKYTSEMLSVSYAKQIQQKILDNTTFPADYYMY--RWSQLRDHGTSHFCVVDAERNAVSMTTTVNYPFGAGVLSPSTGIVVNNEMGDFSAPTEISP--DMLPPAPANFIRPKKRPLSSMTPLIITK---------DNQLAGVIGGSGGMSIIP---AVIQVFLNHFFLGTEPLA-------AVQHPRIYHKLIPNVVSYENWTVIDGDHIELAEETKTFLAEKGHHLQAKS-SGAIVQFVVQTLQNP---------IE-MGRKYGK-----GSNIYHGTLTAVSDPRKDGKPAAL------------------------------
>Cocoa_GGT4
VAADDGRCSEIGVLMLKKGGHAVDAAVAIALCVGVVNPMSSGIGGGA-FMIVRSSST------SQTQAFDSRETAPLAASQDMYMNDIKAKYRGALSMGVPGEIAGLHEAWLRYGRLAWRTLFKPAIKLAKEGFVVAPYLGLCIASNGRMIMNDPGLRRVFAPKG-KLLQAGEKCYNVELAQSLEAVAEQGPDALYNGTIGEKLVKDVRQAGGILTMEDLRNYKVEVTDAMVANVMDYTIYGMPPPSSGTLGLSLVMNILGSYGS-ADAAKG-DLGLHRLIEALKHMFAERMNLGDPDFVD-ITKYTSEMLSVSYAKQIQQKILDNTTFPADYYMY--RWSQLRDHGTSHFCVVDAERNAVSMTTTVNYPFGAGVLSPSTGIVVNNEMGDFSAPTEISP--DMLPPAPANFIRPKKRPLSSMTPLIITK---------NNQLAGVIGGSGGMSIIP---AVIQVFLNHFFLGTEPLA-------AVQHPRIYHKLIPNVVSYENWTVIDGDHIELAEETKTFLAEKGHQLQAKS-SGAIVQFVVQTLQNP---------IE-MGRKYGK-----GSNIYHGTLTAVSDPRKDGKPAAL------------------------------
>English_walnut_GGT3
VAADDGRCSEIGVSMLRQGGHAVDAAVATALCLGVVNPMASGFGGGG-FMIVRSSST------SQTQAFDMRETAPSAASQNMYENNPKSKAFGALAMGVPGEIAGLHKAWLQHGRLAWKTLFKPAIELARDGFTIAPYLRQHITKSAEMIMNDPGLRQVFAPNG-ELLQEGDTCYNVELGHSLEAVAEQGPQAFYNGTVGEKLVKDVREAGGILTMEDLRNYRVDVMDAMATNVSGYTIIGMPPPSSGTLGLSLVLNILDSYGD-SNAAEG-SLGLHRLVEAIKHMFAVRMNLGDPRFVE-ISEYVSDMLSPSFAKQIQQKILDNTTFPPEYYMS--RWSQLRDHGTSHFCIVDIDRNAVSMTTTINYAFGAGVLSPSTGIVLNNEMDDFSTPTEITP--DKLPPAPANFIQPNKRPLSSMTPIIVIK---------DNQLAGVIGGSGGINIIP---AVTQVFVNHFMLGMGPLD-------AVQNPRIYHKLIPNVVFYENWTVIDGDHIELEDERKIFLKERGHQLQARA-GGAIVQFAVQTLQNP---------IK-MG-RKHGKYH--NDNIFHGTLTAVCDPRKNGRPAAI------------------------------
>English_walnut_GGT3_X1
VAADDGRCSEIGAAMLRQGGHAVDAAVATALCLGVVYPMASGIGGGA-FMIVRSSST------SKTQAFDMRETAPLAASQNMYENNPKSKVAGALAMGVPGEIAGLHQAWLQHGRLAWRTLFQPAIKLAKDGFVISPYLRQHMTKVAKVIMNDPGLRQVFAPNG-KLLQAGDACYNIELGRSLEAVAEQGPQVFYNGTVGEKLVKDVREAGGILTMEDLRSYKVDVTDAMAADVLGYTIVGMPPPSSGTVGLSLVLNILDSYGN-SNAVRG-SLGLHRLVEALKHMFAVRMNLGDPNFVD-VSKYVSEMLSPSFAKEIQQKIFDNTTFPPEYYMS--RWSQLRDHGTSHFCIVDADRNAVSMTTTVNYPFGAGVISLATGILLNNEMDDFSMPTEITP--DKLPPAPTNYIKPNKRPLSSMTPIIVVK---------DNQLAGVIGGSGGIYIIP---AVIQVFLNHFILGMEPLA-------AIQNPRIYHKLVPNVILYENWTVIDGDHIELPDERKSYLKERGHQLNAIA-GGAIVQLVVQTLQNP---------INNMGGRKHGGDS--IANIFRGILTAVSDPRKNGRPAAI------------------------------
>Grape_GGT3_(VvGGT3)
VAADDGRCSKIGAFMLRKGGHAVDAAVATALCVGIVNPMASGIGGGA-FMIVRSSST------SKSEAFDMRETAPLAASQNMYENNPRAKYLGALAMGVPGEIAGLHEAWLKHGRLAWRSLFQPAIRLAKYGFVVAPYLAKAIANGAQLILNDPGLRQVFAPNG-KLLQAGDICYNLELGNSLEAVAEQGPQAFYNGAVGEKLIKDVRKAGGILTMEDLRNYRVDVTDAMAVNTMGYTIFGMPPPSSGTLGLSLVLNIFNSYGS-SDAARG-SLGLHRMVEALKHMFAIRMNLGDPHFVN-INNYTSDMLSPSFADTIRQKILDNTTFSPDYYLN--RYSQLRDHGTSHFCIVDADRNAVSMTTTVNYGFGAGVLSPSTGIVLNNEMDDFSTPTELSP--DRLPPAPANFIKPNKRPLSSMTPIIVVK---------DNQLAGVIGGSGGIYIIP---AVLQVFLNHFIFGMEPLA-------AVQSPRVYHRLIPNVVFYENWTVIDGDHIELSEERKLFLAERGHRLEAKA-GGAISQLVVQTLEKP---------ID-MG-RKNGKDF--NAETFHGTLTAVSDPRKDGRPAAV------------------------------
>Carrot_GGT3
VAADDTRCSEIGVSILRQGGHAVDSAVATALCLGVVNSMASGIGGGG-FMVVRSSET------SQTLAFDMRETAPLASSQNMYANNPDTKSIGALSLGVPGELAGLYEAWLKYGRLPWKPLFHPAIKLAREGFIIAPYLANAIDSHADSITSDPGLRKVYAPNG-KVLKAGDRCYNKELATSLETIAEQGPQAFYSGVVGEKFVEDVKNAGGILTMEDLRSYKVEVTEAMAVNAMGYTILGMPPPSSGTLGISLVLNILSNYAS-SNAAKG-VLGLHRLIEALKHMFAVRMNLGDPDFVH-ISKTVSDMLSPSFAKSIQQRIFDNTTFPPEYYMH--RWSQLRDHGTSHFCIVDAERNAVSMTTTINFSFGAKVLSPATGIVLNNEMDDFSTPTEISN--DHLPPAPANFIEPNKRPLSSMTPIIVLK---------DNQLAGVIGGSGGLYIIP---AVLQVFLNHFILGMEPLA-------AVQSPRVYHKLIPNVVLYEDWKCIDGEHIQLAYEKRKFLEERGHELEAKS-GGAICQLVVQDFQN----------TIAMGRKNGKAA---KDQVLHGILTAVSDPRKDGKPAAL------------------------------
>Carrot_GGT3_X1
VAADDARCSETGVSVLGQGGHAVDAAVATALCLGVVNAMASGIGGGG-FMVVRSSAT------SRTEAINMRETAPLASSQTMYDNNPETKYKGALSMGVPGELAGLYEAWSRHGRLPWKTLFQPAIKLARDGFVIAPYLGNYIADYSDSIMRDPGLRQVYAPGG-KLLKAGEKCYNVELGHSLEAIGELGPKAFYDGSIGERFVQDVRKAGGILTMEDLRSYRVDVTEAVSVNAMGYTILGMPSPSSGTLGISLVLNILESYGS-TYAAMG-SLGLHRLIEALKHMFAVRMDLGDPNFVN-ITKTVADMLSPAFAKRIQQRIFDNTTFPSEYYLH--RWSQLRDHGTSHFCIVDADRNAVSLTTTVNYPFGAKVLSPSTGIVLNNEMDDFSTPAEVSP--DQLPPAPANFIEPKKRPLSSMTPVVVLR---------DNQLVGVIGGSGGLYIIP---AILQVFLNHFALGMEPLS-------AVQGPRVYHKLIPNVVLYEDWTCLDGEHIEVVPEVRRFLEERGHELEAKS-GGAISQLIVQDLRN----------AIPMDRENGKGT---SDQVLCGILTGVSDPRKDGKPAAMR-----------------------------
>N._benthamiana_GGT3
VAADDGRCSEIGISMLKIGGHAVDAAVATALCLGVVNPMASGLGGGG-FMVVRSSST------SEVQAIDMRETAPLAASQNMYDNNGNSKLEGALSMGVPGELAGLYAAWSKHGRLPWKTLFQPAIKLARDGFVVAPYLAHHIAQKAKVILKDPGLRQVIAPEG-KLLRAGEICHNVELSHSLELIAEQGPKAFYNGEVGEKLVEDVKRAGGILTMDDLRNYKVETPEAVTFNAMGYTIVGMLPPSSGTLGISLILKILESY----NTAEG-YLGLHRLIEAMKHMFAVRMDLGDPDFVN-ISKTVSDMLSPSFAKEIQRKIFDNTTFPSEYYMP--RWSQLRDHGTSHFCIVDSDRNAVSVTTTVNYAFGAGVLSPSTGIVINDEMGDFSTPNDISP--DELPPSPANFIQPKKRPLSSMAPIIVLK---------DNQLAGVIGGSGGMKIIP---AVVQVFINHFILGMDPLA-------AVQSPRVYHELIPNVVLYENWTCIDGDHIELSDEKKHFLEERGHQLEAHN-GGAICQLVVQNLPNS---------HLNLGRRSGKEY---KNGVFRGMLVAVSDPRKDGKPAAI------------------------------
>Tobacco_GGT3
VAADDGRCSEIGISILKIGGHAVDAAVATALCLGVVNPMASGLGGGG-FMVVRSSST------SEVQAIDMRETAPLASSQNMYDNNGNSKLEGALSMGVPGELAGLHAAWSKHGRLPWKTLFQPAIKLARDGFVVAPYLAHHIASKAKVILKDPGLRQVIAPEG-KLLRAGEICHNVELSHSLELIAEQGPEAFYNGEVGKRLIEDVKRAGGILTMDDLRNYKVEIPEAVTVNAMGYTIVGMPPPSSGTLGISLILKILECY----NAAEG-SLGLHRLIEAMKHMFAVRMDLGDPDFVN-ISKTVSDMLSPSFAKEIQRKIFDNTTFPPEYYMP--RWSQLRDHGTSHFCIVDSDRNAVSVTTTVNYPFGAGVLSPSTGIVLNDEMGDFSTPSEISP--DELPPAPANFIQPKKRPLSSMAPIIVLK---------DNQLAGVIGGSGGLKIIP---AVVQVFINHFILGMDPLA-------AVQSPRVYHELIPNVVLYENWTCIDGDHIELSDEKKHFLEERGHQLEAHN-GGAICQLIVQNLPNS---------PLKLGRRSGKEY---KNGVFRGMLVAVSDPRKDGRPAAI------------------------------
>N._benthamiana_GGT3_X1
VAADDGRCSEIGISMLKIGGHAVDAAVATALCLGVVNPMASGLGGGG-FMVVRSSST------SEVQAIDMRETAPLAASQNMYDNNGKSKLEGALSMGVPGELAGLHAAWSKHGRLPWKTLFQPAIKLARDGFVVAPYLAHYIASKAKLILKDPGLRQVIAPEG-KLLRAGEICRNVELSHSFELIAEQGPEAFYNGEVGKKLVEDVKKAGGILTMDDLRNYKVETPEAVTVNAMGYTIVGMPPPSSGTLGISLILKILESY----NAAEG-YFGLHRLIEAMKHMFAVRMDLGDPDFVN-ISKTVSDMLSPSFAKAVRQKIFDNTTFPPEYYMP--RWSQLREHGTSHFCIVDSDRNAVSVTTTVNYPFGAGVLSPSTGIVLNDEMGDFSTATEISP--DELPPAPANFIQPKKRPLSSMAPIIVLK---------DNQLAGVIGGSGGMKIIP---AVVQVFINHFILGMDPLA-------AVQSPRVYHELIPNVVLYENWTCIDGDHIELSDEKKHFLEERGHQLEAHN-GGAICQLVVQNLPNS---------HLNLGRRSGKEY---KNGVFRGMLVAVSDPRKDGKPAAI------------------------------
>Tobacco_GGT3_X1
VAADDGRCSEIGISMLKIGGHAVDAAVATALCLGVVNPMASGLGGGG-FMVVRSSST------SEVQAIDMRETAPLAASQNMYDNNGKSKLEGALSMGVPGELAGLHAAWSKHGRLPWKTLFQPAIKLARDGFVVAPYLAHHIASKAKLILKDPGLRQVIAPEG-KLLRAGDICHNVKLSHSLELIAEQGPEAFYNGEVGEKLVEDVKKAGGILTMDDLRNYKVETPEAVTVNAMGYTIVGMPPPSSGTLGISLILKILESY----NAAEG-SLGLHRLIEAMKHMFAFRMDLGDPDFVN-ISKTVSDMLSPSFAKAIRQKIFDNTTFPPEYYMP--RWSQLRDHGTSHFCIVDSDRNAVSVTTTVNYPFGAGVLSPSTGIVLNDEMGDFSTPSEISP--DELPPAPANFIQPKKRPLSSMAPIIVLK---------DNQLAGVIGGSGGMKIIP---AVVQVFINHFILGMDPLA-------AVQSPRVYHELIPNVVLYENWTCIDGDHIELSDEKKHFLEERGHQLEAHN-GGAICQLIVQNLPNS---------HLKLGRRSGKEY---KNGVFHGMLVAVSDPRKDGRPAAI------------------------------
>Potato_GGT3
VAADDGRCSKIGISMLKIGGHAVDAAVATALCLGVVNPMASGIGGGG-FMVVRSSST------SEVLAIDMRETAPLAASQNMYDNNGDSKLNGALSMGVPGELAGLHTAWSKNGRLPWKTLFQPAIKLAREGFVVAPYLGSSIAKNAKLLLKDPGLRQVFAPEG-KPLRAGEICHNIELSHSLELIAEQGPEAFYNGEVGEKLVEDVKRAGGILTMDDLRSYRVETPEAVTVNAMGYTIVGMPPPSSGTLGISLILKVLENYVS-SNAVKG-SLGLHRMIEAMKHMLAVRMNLGDPAFVN-ISSTVSDMLSPSFAKELQRKIFDNTTFPPEYYLP--RFGQLRDHGTSHFCIVDADRNAVSVTTTVNYPFGGGVLSPSTGIVLNNEMGDFSTPNEISP--DKLPPAPANFIRPKKRPLSSMTPVIVLK---------DNQLAGVIGGSGGLKIIF---AVVQVFINHFVLGMDPLA-------AVQSPRVYHELIPNVVLYENWTCIDGDHIELSDDKKHFLEERGHQLEARS-GGAICQLIVQNLPNP---------PLQLGRRSGKQY---KDGIFRGLLVAVSDPRKDGRPAAI------------------------------
>Tomato_GGT3
VAADDGRCSKIGISMLKIGGHAVDAAVATALCLGVVNPMASGIGGGG-FMVVRSSST------SEVLAIDMRETAPLAASQNMYDNNGDSKLNGALSMGVPGELAGLHAAWSKYGRLPWKTLFQPAIKLAREGFVVAPYLGNSIAKKAKLLLKDPGLRQVFAPEG-KPLRAGEICHNVELSHSLELIAEQGPEAFYNGEVGEKLVEDVKRAGGILTMDDLRNYRVETPEAVTVNAMGYTIVGMPPPSSGTLGISLILKVVENYVS-SNAAKG-ALGLHRMIEAMKHMLAVRMNLGDPDFVN-ISSTVSDMLSSSFAKEIQQKIFDNTTFPPEYYLP--RWSQLRDHGTSHFCIVDSDRNAVSVTTTVNYPFGGGVLSPSTGIVLNNEMGDFSTPNEISP--DKLPPAPANFIQPKKRPLSSMTPVIVLK---------DNQLAGVIGGSGGLKIIF---AVLQVFINHFVLGMDPLA-------AVQSPRVYHELIPNVVLYENWTCIDGDHIELSDDKKHFLEERGHKLEARN-GGAICQLIVQNLPNP---------PLQMGRRSGKEY---KDGIFRGLLVAVSDPRKDGRPAAI------------------------------
>Sesame_GGT3_X1
VAADDGRCSEIGVTVLEKGGHAVDAAVATALCLGVVGPMSSGIGGGA-FMVIRSSAT------PGALAIDMRETAPAAASQNMYEKNAGAKYQGALSMGVPGELAGLHTAWLKYGRMRWRTLFEPAIKLAKDGFTVRAYLGASIAENAKKIMADPGLRQVYAPNG-KLLKTGDTCYNVELGKSLEAVAEQGPEAFYNGTVGEKLIEDVKKAGGILSMEDLRNYRVNVADAVVVDAMGYKILGMLPPSSGTVGLALVLNILDSYGS-RDAAAG-PLGLHRLIEALKHMFAVRMNLGDPRFVD-VTQTVSEMLSPSFAKRIRERIFDNTTFPPEYYMP--RWSQLRDHGTSHFCVVDSDRNAVSMTTTVNYAFGGGVLSPSTGIILNNEMDDFSIPTDISP--DKLPPAPPNFIRPNKRPLSSMNPIIVLK---------DNQLAGVIGGSGGLNIIP---AVVQVFINHFILGMEPLA-------AVQNARIYHRLIPNVVSYENWTVVDGEHIELSEERKQFLRERGHQLRAKA-GGAICQLVVQNLTNR---------VEYLGRKVKNEN------VFHGILTAVSDPRKGGWPAAI------------------------------
>Barrel_medic_GGT3
VAADDARCSAVGVSMLRLGGHAVDAAVAAALCAGVVFQASSGIGGGS-FMVVKSSSS------SKAQAFDMRETAPLAASQNMYQTDPEAKFLGALSVGVPGELAGLHAAWLKHGRLPWKTLFQPAIGLAKNGFTVSPTLEEYLANDENKIMSDPGLRNIYAPNG-TLLKGGEVCSNVELGKSLEILAEEGPQAFYNGTIGEKLVKDVTEVGGILTVEDLRNYKVEITDAMTVNVMGYTIHGMPPPSSGTLALSLVLNILDSYES-PDSVKG-NLGIHRLIEALKHTFAIRMNLGDPDFEN-ISGTSSEMLSRSFAQTIQRQILDNTTFPPEYYMD--RWSQLRDHGTSHLCVVDADRNAVSLTTSVNWHFGAGIRSTSTGIVVNNEMDDFSTPTDISP--DKLPPAPTNFIEPNKRPLSSMTPIIITK---------DDQLVGVIGASGGMSIIP---AVTQVFLNHFILGMKPLD-------AVLRPRVYTKLLPDTVSYENLIDRDGGHIELSDESRLFLKERGHKLCVCQ-GKAITQLIVHTPKTP---------LN-INRKIGENA---DSHVKRGTLTAVSDPRKGGCPAAV------------------------------
>Chickpea_GGT3
VAADDARCSAVGVSMLRLGGHAVDAAVAAALCVGVVFQASSGIGGGS-FMVVKSSSS------FKAQAFDMRETAPLAASQNMYQTNLEAKSLGALSMGVPGELAGLHAAWLKYGRLPWKTLFQPAIELAKNGFVVSPTLGEYLVKEESKIMNDLGLKTIYAPNG-ILLKEGEICSNVELGQSLEVVAEEGPQAFYNGTIGEKLVNDVREAGGILTMEDLRNYKVEITDAMIVNVMGYTIHGMPPPSSGTVALSLILNILESYGN-PDAAKG-NLGIHRLVEALKHMFAVRMDLGDPEFEN-ISGTVSKMLSPSFAQTIQRKILDNTTFPPEYYMN--RWSQVRDHGTSHLCVVDADRNAVSLTTSVNRHFGAGIRSTSTGIVINDEMDDFSIPTDISP--EKLPPAPTNFIEPNKRPLSSMTPIIITK---------DDQLAGVLGGSGGMNIIS---AVTQVFLNHFILGMKPLD-------AVLRPRVYTKLIPDCVCYENLTTHDGDHIEVSKESRLFLNERGHQLNASQ-ALAITQLIVHTPKIP---------IN-INRKIGEDT---NSYVKHGTLIAVSDPRKGGCPAAV------------------------------
>Soybean_GGT3
VATDDSRCSTIGVSMLRQGGHAVDAAVAAALCIGVVFSASSGIGGGA-FMVVRSSST------SQTEAFDMRETAPLAASQNMYQNNPKDKTLGPLSMGVPGELAGLHAAWLKHGRLPWKTLFQPAIELAENGFVVTPTLGEYMAGDANKILDDPGLRKLYAPNG-TLLKAGDVCRNVELGRTLEVVAEQGPQAFYNGTIGENLVKDVRDAGGILMMEDLRNYKLEVTDATTVNVMGYTVYGMPPPSSGTLALSLVLNILDSYGG-PDAARG-NLGLHRLIEALKHMLAVRMNLGDPNFVN-IDDTIYKMLSPSFAKDIQHMIFDNTTFPPEYYMN--RWSQLRDHGTSHMCIVDADRNAVSLTTTVNNHFGAGFRSTSTGILVNNEMDDFSTPTDISP--DKLPPAPANFIEPNKRPLSSMTPLIITK---------DDQLVGVLGGSGGMNIIA---AVVQVFLNHFILGMKPLD-------AVVSPRIYHKLMPNVVRYENLTAHNGDHIELSKESRLFLEERGHQLSGSE-ALAVTQLIVQTLKTP---------MN-MNRKVGENT---KSLTKHGTLTAVSDPRKGGCPAAV------------------------------
>Soybean_GGT3_X1
VATDDARCSAIGVSMLRQGGHAVDAAVAAALCIGVVFSASSGIGGGA-FMVVRSSSS------SQTQAFDMRETAPLAASQNMYQNNPKGKTLGPLSMGVPGELAGLHAAWLKHGRLPWKTLFQPAIELAGKGFVVTPTLGEYMAADANKILDDPGLRKLYAPNG-TLLKAGDVCRNVELGSTLEVVAEQGPQAFYNGTIGENLVKDVRDAGGILTMEDLHNYKLEVTDATTVNVMGYTIYGMPPPSSGTLALSLVLNILGSYGG-SNAARG-NLGLHRLIEALKHMWAVRMNLGDPNFVN-IDDTISKMLSPSFAKDIQHMILDNTTFPPEYYMN--RWSQLSDHGTSHMCIVDADRNAVSLTTTVNYHFGAGFRSTSTGILVNNEMDDFSTPTDISP--DKLPPAPANFIEPNKRPLSSMTPLIVTK---------DDQLVGVLGGSGGMNIIA---AVVQVFLNHFILGMKPLD-------AVVSPRIYHKLIPNVVRYENLTAHNGDHIELSKESRLFLEERGHQLRGSE-ALAVTQLIVQTLKTP---------MN-FNRKVGENT---KSLTKHGTLTAVSDPRKGGCPAAV------------------------------
>Common_bean_GGT3
VATDDARCSAIGVSVIKQGGHAVDAAVAAALCIGVVLSVSSGIGGGS-FMVVRSSST------SQTQAFDMRETAPAAASQNMYEKNLKDKSLGVLSMGVPGELAGLHAAWLKYGRLPWKTLFQPAIELAEKGFVVSPALGNFIVTDAEKILDDPGLRKLYAPKG-ALLKEGDVCKNAELGLTLEIVAEQGPQAFYNGSIAEKLVKDVKEAGGILTMEDLRNYKLEIADAMTLNVMGYTIYGMPPPSSGTLALSLVLNILDSYGD-PDAARG-NLGVHRLIEALKFMFAIRMNLGDPNFVENIDDTISKMLSPSFAKEIQQKILDNTTFPPEYYMN--RWSQLRDHGTSHMCIVDADRNAVSLTSTVNYHFGAGFRSVSTGILVNNEMDDFSAPTEITP--DKLPPAPANFIEPNKRPLSSMTPLIITK---------DDELVGVLGGSGGMNIAP---AVIQIFINHFILGMKPLD-------AVMSPRIYHKLIPNVVRYENLTALNGDHIQFSKERRIFLEERGHQLSECE-ALAVTQLVVQNLKTP---------VK-MNRKIGKNI---NLQSKHGTLIAVSDPRKGGCPAAV------------------------------
>Cucumber_GGT3
VAADDGRCSEIGASVLRQGGHAVDAAVATALCLGVVCSMWSGIGGGG-FMVVRSAST------LQSIAIDFRETAPLAASQDMYEANLTAKDIGPLSIAVPGEIAGLHEAWLRYGRLAWKSLFEPAIRLAKGGFVISPYLGKSLVSSTEMILHDPGLRQVFAPNG-NILQVGDTCYNVELGKSLETVANQGPQAFYNGVIGEKLVKDVKAVGGILTMEDLRNYTVEITEAMTIEAMGYTVHGMPPPSSGTLGLAMVMNIFKSYND-PDATKG-NIGVHRLIEALKHMYAERMNLGDPRFSN-INNAVSNMLSLSFAKKIQEKIVDNTTFPPDYYLY--RWSQLRDHGTSHFCIVDAERNAVSLTTTVNGHLGAGVLSPSTGIVLNNQMGDFSISTNISP--DKLPPAPTNFIQPNKRPLSSMTPIIVTK---------DDRLIAVMGGSGGMKIVP---AVIQVFLNYFSLGFQPFS-------AVERSRVYHQLMPNVVKYENLTCINGDYVEFSAKEKQFLEDRGHEVVAMDGAGAIVQLVVQNFEDA---------ID-IGRKGGKLS---NNQNNFGVLTAVCDPRKNGNPAVV------------------------------
>Arabidopsis_GGT4
VAADDARCSEIGASVLRSGGHAVDAAVAITLCVGVVNPMSSGIGGGS-FLIVSSQKD------SKAEAFDMRETAPLAASKDMYKNDASAKSLGALSMGVPGEIAGLYEAWKRYGRLPWKPLFEPAIKLARDGFVVYPYLGKAISTKVAMILKDPGMRSVFSRNG-QVLKTGETCYNPELAQSLETISEQGPGAFYNGTVGEKLVKDVKKAGGIITMDDLRSYKVRVTDAMSVDVMGYTVHGMPPPSGGTVGFSMVMNILDSYSN-LYTASGRELGLHRLIEAMKHMFAARMDLGDPEFVN-VTNSMNQMLSKAHAEEIQKRIFDNTTFPPEYYMN--RWSQLRDQGTSHFCVVDADRNSVSMTSTVNYRFGAGVLSPSTGIVLNNEMDDFSTPTEITP--DMLPPAPTNFIEPNKRPLSSMTPLVITK---------DGEFVAALGGAGGMHIIP---AVLQVFLNCFVLNMKPKE-------AVESARIYHRLIPNVVSYENFTTINGDHIGVSEDTKMFLAERGHELKELS-GGAIVQLIVQSFKEEKEEE----MIIEIGRKIGK-----KSKPLKGLLTAVSDPRKDGKPAAV------------------------------
>Capsella_GGT3
VAADDGRCSEIGASVLRRGGHAVDAAVATSLCVGVVNPMSSGIGGGA-FLIVSSQID------SKAEAFDMRETAPLAASKDMYKNDLSAKSVGALSMGVPGEIAGLYEAWKRYGRLPWKPLFEPAIELARGGFVVRPYLGRAIASQASNILKDPGLRSVYSRNG-QVLKPGDTCYNPELAWSLETISEQGPGAFYNGIVGEKLVNDVQKAGGIITMDDLRSYKVRVTDAMSVDVIGYTVHGMPPPSGGTVGFSMVMNILDSYSS-LYTASGRDLGLHRLIEATKHMFAARMDLGDPDFVN-ITNAMNQMLSKTHAEEIRKRIFDNTTFPPEYYLN--RWSQLRDQGTSHFSIVDADRNTVSMTTTVNYSFGAKVLSPATGIVLNNEMDDFSVPSEITS--DMLPPAPTNFIEPNKRPLSSMTPLVVTK---------DGELVAALGGAGGMNIIP---AVLQVFLNCFVLNMKPLE-------AVETARVYHRLIPNVVQFENFTAINGDYIGLTEDTKMFLAERGHEVNAVS-GKAIVQLIVQSFKED-EEE----MFIEIGRKIGK-----KSKQVKGLLTAVSDPRKDGKPAAV------------------------------
>Radish_GGT3
VAADDGRCSEIGASFLRKGGHAVDAAVATTLCVGVVNPMASGIGGGS-FLIVSQ--G------SKAEAFDMRETAPLAASKDMYKNDANAKSIGALSMGVPGELAGLHEAWKRYGRLPWKPLFKPAIKLARDGFIVAPYLGRAISTHSSKILNDKGLRSIFSRNG-QVLKPGDTCYNRELARSLGTVSELGPEAFYNGTVGEKLVDDVKTMGGVMTMDDLRSYRVRVTDAMAVDVMGYTIHGMPPPSSGTVGFTMVINILE-----LYTASGHDLGLHRLIEAMKHMLAARMDLGDPEFVN-VTNSINQMLSKPNAEEIRKRILDNTTFPPEYYLS--RWSQLRDQGTSHFCIVDGNRNTVSMTTTVNYPFGAGVLSPSTGILLNNEMDDFSVPESITTP-DHLPPAPTNFIEPNKRPLSSMTPLVITK---------EGELVAVLGGSGGTNIIA---AVIQVFLNCFVLKMKPLE-------AVASARVYHKLVPNVVRYENFTAINGDHIGFSKDSKMFLEEKGHELEEMSSGGAIVQLIVQSFKEE--EE----MVIDFGRRLGKDNTIKKTKTFKGLLTAVSDPRKDGKPAAV------------------------------
